# Supplementary material for: An in situ hydrogel-mediated chemo-immunometabolic cancer therapy
Source: Nat Commun. 2022 Jul 2;13:3821. doi: 10.1038/s41467-022-31579-8 (PMC9250515; doi:10.1038/s41467-022-31579-8)
Supplement: Supplementary file 4 — Source Data [file 41467_2022_31579_MOESM4_ESM.zip]

Archive with 34 entries (34 files):
- Source data Fig2 06-22-22.xlsx
- __MACOSX/._Source data Fig2 06-22-22.xlsx
- Source data Fig3 06-13-22.xlsx
- __MACOSX/._Source data Fig3 06-13-22.xlsx
- Source data Fig4 06-13-22.xlsx
- __MACOSX/._Source data Fig4 06-13-22.xlsx
- Source data Fig5 06-13-22.xlsx
- __MACOSX/._Source data Fig5 06-13-22.xlsx
- Source data Fig6 06-13-22.xlsx
- __MACOSX/._Source data Fig6 06-13-22.xlsx
- Source data FigS3 06-13-22.xlsx
- __MACOSX/._Source data FigS3 06-13-22.xlsx
- Source data FigS4 06-13-22.xlsx
- __MACOSX/._Source data FigS4 06-13-22.xlsx
- Source data FigS6 06-13-22.xlsx
- __MACOSX/._Source data FigS6 06-13-22.xlsx
- Source data FigS7 06-13-22.xlsx
- __MACOSX/._Source data FigS7 06-13-22.xlsx
- Source data FigS8 06-13-22.xlsx
- __MACOSX/._Source data FigS8 06-13-22.xlsx
- Source data FigS10 06-13-22.xlsx
- __MACOSX/._Source data FigS10 06-13-22.xlsx
- Source data FigS11 06-13-22.xlsx
- __MACOSX/._Source data FigS11 06-13-22.xlsx
- Source data FigS12 06-13-22.xlsx
- __MACOSX/._Source data FigS12 06-13-22.xlsx
- Source data FigS14 06-13-22.xlsx
- __MACOSX/._Source data FigS14 06-13-22.xlsx
- Source data FigS15 06-13-22.xlsx
- __MACOSX/._Source data FigS15 06-13-22.xlsx
- Source data FigS16 06-13-22.xlsx
- __MACOSX/._Source data FigS16 06-13-22.xlsx
- Source data FigS17 06-13-22.xlsx
- __MACOSX/._Source data FigS17 06-13-22.xlsx
