# Supplementary material for: An in situ hydrogel-mediated chemo-immunometabolic cancer therapy
Source: Nat Commun. 2022 Jul 2;13:3821. doi: 10.1038/s41467-022-31579-8 (PMC9250515; doi:10.1038/s41467-022-31579-8)
Supplement: Supplementary file 4 — Source Data [file 41467_2022_31579_MOESM4_ESM.zip › Source data Fig2 06-22-22.xlsx]

## Sheet: Fig 2a
0.1				0.2
Angular frequency	Storage modulus	Loss modulus		Angular frequency	Storage modulus	Loss modulus
598.627	0.000468	0.000475		598.627	0.00196	0.002527
476.576	0.003607	0.000704		476.576	0.007551	-0.00035
379.053	0.003884	-0.00068		379.053	0.009824	0.000566
301.149	0.004601	0.0004		301.149	0.007517	0.002989
238.868	0.004309	0.001575		238.868	0.007554	0.001601
189.893	0.003888	0.001		189.893	0.007645	0.001566
150.806	0.00378	0.000952		150.806	0.007734	0.001467
119.725	0.003773	0.000866		119.725	0.007641	0.00143
95.1306	0.003706	0.000797		95.1306	0.007563	0.001411
75.5189	0.003633	0.000775		75.5189	0.007388	0.001458
60.009	0.003552	0.000748		60.009	0.007279	0.001349
47.6576	0.003474	0.000737		47.6576	0.007089	0.001368
37.8615	0.003376	0.000722		37.8615	0.006947	0.001393
30.0688	0.003293	0.000702		30.0688	0.006758	0.001387
23.8868	0.003182	0.000711		23.8868	0.006583	0.001406
18.9747	0.003104	0.00071		18.9747	0.006365	0.00137
15.0714	0.003014	0.000681		15.0714	0.006201	0.001447
11.9711	0.002916	0.000682		11.9711	0.005955	0.001385
9.50935	0.00283	0.000683		9.50935	0.005733	0.001473
7.55365	0.00274	0.000678		7.55365	0.005516	0.001531
6.00017	0.002625	0.00069		6.00017	0.005384	0.001411
4.766	0.002513	0.000697		4.766	0.005205	0.00156
3.78571	0.002428	0.000696		3.78571	0.004927	0.001428
3.00716	0.002357	0.000677		3.00716	0.004747	0.001638
2.38862	0.002223	0.00071		2.38862	0.00459	0.001544
1.89735	0.002157	0.000721		1.89735	0.004269	0.00142
1.50714	0.00206	0.000711		1.50714	0.003884	0.001586
1.19715	0.001965	0.000707		1.19715	0.003746	0.001741
0.950935	0.001865	0.000665		0.950935	0.003651	0.001737
0.755352	0.001741	0.000694		0.755352	0.003487	0.001696
0.599998	0.001609	0.000694		0.599998	0.003299	0.001655
0.476597	0.001547	0.000712		0.476597	0.003139	0.001606
0.378574	0.001467	0.000703		0.378574	0.002928	0.001535
0.300713	0.001392	0.000702		0.300713	0.002733	0.001464
0.238865	0.001326	0.000685		0.238865	0.00252	0.001376
0.189737	0.00125	0.000667		0.189737	0.002327	0.001296
0.150714	0.00118	0.000637		0.150714	0.002132	0.001241
0.119715	0.001147	0.000615		0.119715	0.001948	0.001188
0.1	0.001098	0.00061		0.1	0.001817	0.001144

## Sheet: Fig 2b
0.1			0.2
2.87e-07	0.00288708		4.03278e-07	0.005764
3.83e-07	0.00307586		8.71092e-07	0.008341
4.99e-07	0.0030571		1.33163e-06	0.007735
6.26e-07	0.00303986		1.58149e-06	0.007459
7.9e-07	0.00310663		1.97664e-06	0.007857
1e-06	0.0030667		2.56541e-06	0.007757
1.25e-06	0.00304558		3.18145e-06	0.007636
1.57e-06	0.00308719		3.98495e-06	0.007728
1.98e-06	0.00304599		5.0625e-06	0.00775
2.48e-06	0.00305606		6.36568e-06	0.007739
3.14e-06	0.00307616		7.99928e-06	0.007705
3.94e-06	0.00304748		1.00861e-05	0.007759
4.94e-06	0.00303451		1.27458e-05	0.007803
6.21e-06	0.00297507		1.60591e-05	0.007744
7.73e-06	0.00305392		2.01897e-05	0.007659
9.83e-06	0.00299789		2.5308e-05	0.007804
1.22e-05	0.00293702		3.20771e-05	0.007788
1.52e-05	0.00299789		4.03851e-05	0.007665
1.93e-05	0.00294304		5.04415e-05	0.007797
2.39e-05	0.00283095		6.383e-05	0.007761
2.94e-05	0.00285601		7.985e-05	0.007563
3.69e-05	0.00283175		9.88172e-05	0.007535
4.54e-05	0.00262737		0.000122692	0.00744
5.43e-05	0.00255745		0.00015076	0.007074
6.56e-05	0.00246904		0.000182448	0.006829
7.87e-05	0.00220284		0.000221007	0.006685
9.07e-05	0.00198907		0.000269948	0.006355
0.000103	0.00182043		0.00032889	0.006208
0.000118	0.0015189		0.000411282	0.006396
0.00013	0.00132361		0.000529155	0.006494
0.000144	0.00118777		0.000668816	0.006313
0.000164	0.000999453		0.000829833	0.00638
0.000183	0.000882959		0.00104782	0.006423
0.000206	0.000848106		0.0013223	0.006249
0.000237	0.000739687		0.00163598	0.006233
0.000267	0.000638525		0.00203771	0.006171
0.000299	0.00060224		0.0025213	0.005836
0.00034	0.000553275		0.00304715	0.005557
0.000385	0.000460088		0.00360959	0.005197
0.000419	0.000410126		0.00413813	0.004328
0.000455	0.000366156		0.00449008	0.003245
0.000494	0.000290634		0.00451467	0.002641
0.000503	0.000235886		0.00467016	0.001859
0.000509	0.000202229		0.00470066	0.001281
0.000408	0.000144338		0.00407783	0.001279

## Sheet: Fig 2c
10%	20%
437.461	1134.77
136.932	1009.08
350.858	1079.51

## Sheet: Fig 2d
10%			20%
0.009529	2890.78		0.007624	5971.47
0.014218	5704.02		0.013287	14587.1
0.017411	6291.34		0.015572	20137.8
0.021785	6255.15		0.019382	23284.1
0.027243	6194.78		0.024337	24943.2
0.033926	6101.32		0.030867	25789.3
0.042601	5828.96		0.03885	26117.5
0.053367	5425.06		0.049459	25707.1
0.066846	5080.38		0.061956	25186.3
0.083653	4951.82		0.079107	23786.3
0.106887	3887.78		0.100153	22150.5
0.133021	3268.77		0.12744	19960.2
0.168331	2500.59		0.16267	17344.4
0.211116	1552.8		0.205753	14752.6
0.26235	941.756		0.260226	12143.2
0.328078	686.71		0.327787	9745.65
0.41036	461.321		0.410502	7796.85
0.513523	351.906		0.514591	6136.23
0.642942	250.299		0.644844	4770.55
0.804712	186.997		0.806338	3716.6
1.00756	145.777		1.00924	2889.07
1.26126	109.195		1.26295	2252.07
1.57907	83.2083		1.58108	1765.89
1.97666	60.7873		1.9799	1359.8
2.4755	49.8012		2.47603	1057.32
3.09804	39.0467		3.10071	828.709
3.87901	29.0764		3.8813	646.649
4.85658	16.8809		4.85684	514.562
6.07984	13.7572		6.08094	415.535
7.61102	11.0173		7.61381	332.855
9.52857	8.95739		9.53173	261.882
11.9298	6.67859		11.9349	203.294
14.9331	5.35077		14.9318	161.854
18.6974	4.42019		18.6952	127.968
23.4039	3.73316		23.4027	102.54
29.3064	3.05138		29.3013	82.9703
36.6821	2.53897		36.6794	67.364
45.9299	2.10613		45.9261	54.3779
57.4966	1.76284		57.4883	44.4379
71.9858	1.50395		71.9836	36.208
90.1121	1.2561		90.0977	29.4414

## Sheet: Fig 2e
0.1			0.2
Time	Viscosity		Time	Viscosity
0	-0.0011		0	-0.0011
0.000544	2207.24		0.000544	2673.62
0.001568	236.303		0.001568	244.126
0.002592	75.8513		0.002592	78.4722
0.003616	42.8194		0.003616	45.5594
0.00464	31.8952		0.00464	38.3374
0.005664	26.459		0.005664	41.4668
0.006688	23.4001		0.006688	49.8173
0.007712	18.1809		0.007712	59.5552
0.008736	13.8022		0.008736	70.9007
0.00976	14.0986		0.00976	87.128
0.010784	17.1101		0.010784	109.639
0.011808	21.4284		0.011808	136.105
0.012832	27.0647		0.012832	158.672
0.013856	32.0681		0.013856	165.895
0.01488	36.0312		0.01488	155.188
0.015904	43.8873		0.015904	136.782
0.016928	61.6691		0.016928	120.036
0.017952	101.057		0.017952	110.531
0.018976	195.023		0.018976	114.286
0.02	468.337		0.02	133.007
0.021024	1267.1		0.021024	155.054
0.022048	1147.37		0.022048	159.938
0.023072	487.034		0.023072	150.39
0.024096	251.075		0.024096	139.818
0.02512	157.123		0.02512	133.332
0.026144	114.058		0.026144	131.79
0.027168	92.9375		0.027168	139.427
0.028192	81.9		0.028192	165.043
0.029216	74.689		0.029216	214.891
0.03024	68.1556		0.03024	272.097
0.031264	63.1514		0.031264	288.899
0.032288	50.1683		0.032288	255.423
0.033312	36.9937		0.033312	212.015
0.034336	35.8427		0.034336	178.456
0.03536	40.7865		0.03536	158.463
0.036384	44.4582		0.036384	163.449
0.037408	37.2041		0.037408	206.737
0.038432	30.9044		0.038432	253.974
0.039456	34.8929		0.039456	254.684
0.04048	40.0219		0.04048	233.817
0.042016	32.5804		0.042016	208.373
0.044064	36.5147		0.044064	251.691
0.046112	30.4747		0.046112	319.978
0.04816	31.2292		0.04816	238.006
0.050208	30.2841		0.050208	243.712
0.052256	27.3082		0.052256	300.047
0.054304	25.772		0.054304	244.765
0.056352	24.4107		0.056352	314.247
0.0584	23.3001		0.0584	328.987
0.060448	21.9986		0.060448	271.464
0.062496	20.7654		0.062496	347.038
0.064544	19.7489		0.064544	279.877
0.066592	19.2347		0.066592	342.932
0.06864	18.1129		0.06864	322.626
0.070688	17.6663		0.070688	330.547
0.072736	16.7899		0.072736	341.129
0.074784	16.4243		0.074784	331.239
0.076832	15.8419		0.076832	359.731
0.07888	15.2004		0.07888	340.382
0.080928	14.6047		0.080928	342.047
0.082976	13.9933		0.082976	363.907
0.085024	13.3598		0.085024	340.424
0.087072	12.6495		0.087072	378.75
0.08912	11.903		0.08912	337.992
0.091168	11.2462		0.091168	369.349
0.093216	10.5227		0.093216	364.986
0.095264	9.9249		0.095264	337.97
0.097312	9.34844		0.097312	358.266
0.09936	8.79932		0.09936	361.024
0.101408	8.30028		0.101408	347.713
0.103456	7.84743		0.103456	344.426
0.105504	7.43564		0.105504	341.568
0.107552	7.0544		0.107552	348.873
0.1096	6.70573		0.1096	337.472
0.111648	6.35871		0.111648	332.277
0.113696	6.01982		0.113696	321.508
0.115744	5.71487		0.115744	313.083
0.117792	5.40309		0.117792	302.518
0.11984	5.12624		0.11984	295.304
0.121888	4.8544		0.121888	286.574
0.12496	4.44994		0.12496	273.004
0.129056	3.87591		0.129056	256.236
0.133152	3.28101		0.133152	236.449
0.137248	2.74008		0.137248	212.972
0.141344	2.3005		0.141344	190.473
0.14544	1.98443		0.14544	170.864
0.149536	1.80665		0.149536	152.311
0.153632	1.7592		0.153632	134.039
0.157728	1.81911		0.157728	116.847
0.161824	1.95796		0.161824	100.957
0.16592	2.13696		0.16592	87.8867
0.170016	2.3063		0.170016	76.6165
0.174112	2.40397		0.174112	65.9466
0.178208	2.39449		0.178208	55.9392
0.182304	2.30164		0.182304	47.1926
0.1864	2.16323		0.1864	41.1108
0.190496	2.01998		0.190496	37.7398
0.194592	1.89707		0.194592	36.193
0.198688	1.80396		0.198688	34.8757
0.202784	1.73098		0.202784	33.9872
0.20688	1.67875		0.20688	33.9123
0.210976	1.64536		0.210976	34.474
0.215072	1.63068		0.215072	34.4426
0.219168	1.62988		0.219168	34.6624
0.223264	1.63536		0.223264	35.2283
0.22736	1.64525		0.22736	35.1924
0.231456	1.64133		0.231456	34.9505
0.235552	1.62515		0.235552	35.4007
0.239648	1.61463		0.239648	36.1341
0.243744	1.61444		0.243744	36.1375
0.24784	1.61898		0.24784	35.6138
0.251936	1.61118		0.251936	35.5704
0.256032	1.59417		0.256032	34.9342
0.260128	1.58764		0.260128	33.7143
0.264224	1.59495		0.264224	32.9792
0.26832	1.61334		0.26832	32.7882
0.272416	1.6418		0.272416	32.6078
0.276512	1.67082		0.276512	33.0076
0.280608	1.70275		0.280608	33.8305
0.284704	1.74099		0.284704	34.6155
0.290848	1.79973		0.290848	35.2346
0.29904	1.84323		0.29904	34.9834
0.307232	1.87037		0.307232	34.1536
0.315424	1.84896		0.315424	33.1144
0.323616	1.79115		0.323616	32.5018
0.331808	1.72513		0.331808	32.5186
0.34	1.68607		0.34	32.8539
0.348192	1.68088		0.348192	32.6722
0.356384	1.66164		0.356384	33.2478
0.364576	1.59561		0.364576	33.2248
0.372768	1.51645		0.372768	32.4437
0.38096	1.48179		0.38096	32.3287
0.389152	1.48257		0.389152	32.904
0.397344	1.5254		0.397344	32.335
0.405536	1.61031		0.405536	32.6213
0.413728	1.64813		0.413728	32.971
0.42192	1.58342		0.42192	32.9854
0.430112	1.51449		0.430112	32.541
0.438304	1.44941		0.438304	32.813
0.446496	1.42624		0.446496	32.8961
0.454688	1.42824		0.454688	32.4345
0.46288	1.4095		0.46288	31.5086
0.471072	1.36759		0.471072	31.5579
0.479264	1.34093		0.479264	32.3176
0.487456	1.34303		0.487456	32.9944
0.495648	1.37375		0.495648	33.2187
0.50384	1.38208		0.50384	33.5751
0.512032	1.38419		0.512032	33.7736
0.520224	1.38199		0.520224	33.0586
0.528416	1.36051		0.528416	31.7725
0.536608	1.34819		0.536608	31.8465
0.5448	1.34664		0.5448	31.4087
0.552992	1.34187		0.552992	30.5611
0.561184	1.35436		0.561184	29.0794
0.569376	1.36943		0.569376	29.4436
0.577568	1.37011		0.577568	29.6931
0.58576	1.34485		0.58576	30.0845
0.593952	1.32017		0.593952	30.1625
0.602144	1.33435		0.602144	30.0121
0.610336	1.3611		0.610336	29.9731
0.622624	1.4308		0.622624	30.3542
0.639008	1.44735		0.639008	30.2079
0.655392	1.40024		0.655392	30.149
0.671776	1.48929		0.671776	30.8374
0.68816	1.47904		0.68816	30.492
0.704544	1.44696		0.704544	31.38
0.720928	1.49121		0.720928	30.1178
0.737312	1.46615		0.737312	30.2329
0.753696	1.40809		0.753696	30.4699
0.77008	1.34934		0.77008	30.8127
0.786464	1.35332		0.786464	30.9666
0.802848	1.35044		0.802848	30.056
0.819232	1.35229		0.819232	30.6625
0.835616	1.45886		0.835616	30.9446
0.852	1.62185		0.852	30.5608
0.868384	1.62761		0.868384	31.0255
0.884768	1.54517		0.884768	30.3579
0.901152	1.52523		0.901152	30.0721
0.917536	1.56774		0.917536	30.8838
0.93392	1.44198		0.93392	31.2327
0.950304	1.39399		0.950304	30.8935
0.966688	1.3941		0.966688	29.5244
0.983072	1.42581		0.983072	29.8383
0.999456	1.42894		0.999456	29.7775
1.01584	1.38409		1.01584	29.9064
1.03222	1.38067		1.03222	30.1607
1.04861	1.35493		1.04861	29.6349
1.06499	1.31913		1.06499	30.4114
1.08138	1.34573		1.08138	30.534
1.09776	1.32655		1.09776	29.8842
1.11414	1.31571		1.11414	30.0659
1.13053	1.27036		1.13053	29.1469
1.14691	1.21479		1.14691	28.7785
1.1633	1.1864		1.1633	28.546
1.17968	1.19575		1.17968	29.1366
1.19606	1.21117		1.19606	28.9631
1.21245	1.21223		1.21245	28.8478
1.22883	1.23338		1.22883	29.1194
1.24522	1.28253		1.24522	29.3749
1.2616	1.35791		1.2616	29.0099
1.28618	1.41432		1.28618	29.2452
1.31894	1.3511		1.31894	29.4016
1.35171	1.32145		1.35171	28.8982
1.38448	1.35195		1.38448	28.9303
1.41725	1.36562		1.41725	28.314
1.45002	1.31732		1.45002	28.675
1.48278	1.34409		1.48278	28.6733
1.51555	1.26213		1.51555	28.2177
1.54832	1.21843		1.54832	28.7475
1.58109	1.21204		1.58109	28.7649
1.61386	1.2441		1.61386	28.5373
1.64662	1.29565		1.64662	28.655
1.67939	1.32949		1.67939	28.9518
1.71216	1.22602		1.71216	28.5381
1.74493	1.1757		1.74493	29.0755
1.7777	1.17008		1.7777	29.01
1.81046	1.1547		1.81046	28.4054
1.84323	1.16695		1.84323	27.7361
1.876	1.20403		1.876	28.3383
1.90877	1.22245		1.90877	28.6705
1.94154	1.31409		1.94154	28.7705
1.9743	1.31601		1.9743	28.4459
2.00707	1.2483		2.00707	27.9647
2.03984	1.22617		2.03984	28.1287
2.07261	1.23835		2.07261	28.2378
2.10538	1.40199		2.10538	28.4414
2.13814	1.4567		2.13814	28.4087
2.17091	1.4228		2.17091	29.394
2.20368	1.3197		2.20368	29.0668
2.23645	1.3201		2.23645	28.6615
2.26922	1.316		2.26922	28.2053
2.30198	1.29913		2.30198	28.7421
2.33475	1.24603		2.33475	29.1353
2.36752	1.25997		2.36752	28.9263
2.40029	1.20451		2.40029	29.0963
2.43306	1.15992		2.43306	28.5332
2.46582	1.16183		2.46582	28.4655
2.49859	1.17567		2.49859	28.3422
2.53136	1.23058		2.53136	28.3418
2.56413	1.2364		2.56413	28.4382
2.61328	1.16512		2.61328	27.968
2.67882	1.25642		2.67882	27.4468
2.74435	1.2947		2.74435	28.1133
2.80989	1.22944		2.80989	28.4414
2.87542	1.25496		2.87542	28.3041
2.94096	1.32779		2.94096	28.5698
3.0065	1.20494		3.0065	27.706
3.07203	1.1478		3.07203	27.5123
3.13757	1.14138		3.13757	27.3879
3.2031	1.22047		3.2031	27.5444
3.26864	1.24189		3.26864	27.5854
3.33418	1.2347		3.33418	27.731
3.39971	1.35137		3.39971	28.0255
3.46525	1.28008		3.46525	28.1745
3.53078	1.24644		3.53078	28.0573
3.59632	1.172		3.59632	28.3002
3.66186	1.12981		3.66186	28.3847
3.72739	1.1047		3.72739	27.8503
3.79293	1.1465		3.79293	27.6491
3.85846	1.06922		3.85846	27.2396
3.924	1.13441		3.924	26.7842
3.98954	1.1733		3.98954	27.0953
4.05507	1.11468		4.05507	26.9502
4.12061	1.13675		4.12061	27.1625
4.18614	1.23078		4.18614	27.2665
4.25168	1.10563		4.25168	27.2081
4.31722	1.06363		4.31722	27.0463
4.38275	1.05704		4.38275	26.5465
4.44829	1.10338		4.44829	26.9862
4.51382	1.14139		4.51382	26.9689
4.57936	1.13691		4.57936	27.1966
4.6449	1.26351		4.6449	27.1196
4.71043	1.22053		4.71043	27.5213
4.77597	1.20156		4.77597	27.5461
4.8415	1.13521		4.8415	28.2378
4.90704	1.10196		4.90704	28.3333
4.97258	1.08873		4.97258	27.7836
5.03811	1.1407		5.03811	27.7011
5.10365	1.08655		5.10365	27.4409
5.16918	1.10904		5.16918	26.9882
5.26749	1.14263		5.26749	27.2644
5.39856	1.16769		5.39856	27.3446
5.52963	1.08888		5.52963	27.2458
5.6607	1.05234		5.6607	26.9139
5.79178	1.1184		5.79178	27.3649
5.92285	1.22517		5.92285	27.7496
6.05392	1.14742		6.05392	28.0022
6.18499	1.05718		6.18499	28.2265
6.31606	1.08967		6.31606	27.4508
6.44714	1.09192		6.44714	26.8627
6.57821	1.08903		6.57821	27.2786
6.70928	1.15858		6.70928	27.0493
6.84035	1.01898		6.84035	26.6808
6.97142	1.04445		6.97142	27.2829
7.1025	1.11558		7.1025	27.6902
7.23357	1.16837		7.23357	27.8382
7.36464	1.05621		7.36464	28.3432
7.49571	1.01154		7.49571	27.79
7.62678	1.03115		7.62678	27.3463
7.75786	1.08148		7.75786	27.4288
7.88893	1.07084		7.88893	27.5314
8.02	1.07092		8.02	27.3281
8.15107	0.98052		8.15107	26.9701
8.28214	1.01875		8.28214	27.7561
8.41322	1.10843		8.41322	28.0553
8.54429	1.03274		8.54429	28.0245
8.67536	0.951226		8.67536	28.8628
8.80643	0.964766		8.80643	28.0779
8.9375	0.969842		8.9375	27.8656
9.06858	0.984763		9.06858	28.3903
9.19965	1.02245		9.19965	28.0899
9.33072	0.957208		9.33072	28.1275
9.46179	0.955522		9.46179	28.3105
9.59286	0.991862		9.59286	28.328
9.72394	1.09452		9.72394	28.628
9.85501	1.03469		9.85501	28.6211
9.98608	0.976422		9.98608	28.8889
10.1172	1.0002		10.1172	28.4564
10.2482	1.04565		10.2482	28.1686
10.3793	1.0149		10.3793	27.8857
10.5759	1.0245		10.5759	27.7219
10.838	1.05255		10.838	27.8411
11.1002	1.0313		11.1002	27.9917
11.3623	0.993937		11.3623	27.7953
11.6245	1.05397		11.6245	27.6622
11.8866	1.00322		11.8866	27.6796
12.1488	1.07106		12.1488	27.8606
12.4109	1.00907		12.4109	28.3466
12.6731	1.00827		12.6731	28.6718
12.9352	1.04925		12.9352	28.765
13.1973	0.991229		13.1973	28.4792
13.4595	1.07038		13.4595	28.8419
13.7216	0.993848		13.7216	29.1345
13.9838	1.01787		13.9838	28.5354
14.2459	1.04072		14.2459	28.3156
14.5081	0.997473		14.5081	27.9119
14.7702	1.07829		14.7702	28.4131
15.0324	0.986763		15.0324	28.7245
15.2945	1.03322		15.2945	27.8498
15.5566	1.07308		15.5566	27.5284
15.8188	1.05294		15.8188	27.5534
16.0809	1.12325		16.0809	28.073
16.3431	1.00235		16.3431	28.1417
16.6052	1.03568		16.6052	27.9778
16.8674	1.01999		16.8674	27.5573
17.1295	1.07569		17.1295	27.7065
17.3916	1.03652		17.3916	28.5595
17.6538	0.982302		17.6538	28.2332
17.9159	1.02277		17.9159	28.0708
18.1781	0.957949		18.1781	27.865
18.4402	1.02469		18.4402	28.1547
18.7024	0.969505		18.7024	28.8616
18.9645	0.979308		18.9645	28.4801
19.2267	1.00356		19.2267	28.2885
19.4888	0.965892		19.4888	27.9073
19.7509	1.03714		19.7509	28.3471
20.0131	0.966762		20.0131	28.8424
20.2752	0.988677		20.2752	27.9579
20.5374	1.01499		20.5374	27.8913
20.7995	1.00805		20.7995	27.4853
21.1927	1.02117		21.1927	28.3484
21.717	1.00737		21.717	28.0064
22.2413	1.02475		22.2413	28.2103
22.7656	0.999007		22.7656	28
23.2899	1.0058		23.2899	27.5193
23.8142	1.01471		23.8142	27.594
24.3385	1.05314		24.3385	26.6897
24.8628	1.02858		24.8628	26.9512
25.387	1.02722		25.387	26.4421
25.9113	1.03232		25.9113	25.8951
26.4356	0.994339		26.4356	25.9486
26.9599	1.01385		26.9599	25.1368
27.4842	1.02856		27.4842	25.4528
28.0085	1.00532		28.0085	24.8108
28.5328	1.01454		28.5328	24.7285
29.0571	1.00009		29.0571	24.6684
29.5813	1.01452		29.5813	24.4427
30.1056	0.993379		30.1056	24.3559
30.6299	1.05068		30.6299	24.2239
31.1542	1.01555		31.1542	24.5619
31.6785	0.987403		31.6785	24.1296
32.2028	0.989703		32.2028	24.1381
32.7271	0.971545		32.7271	24.0137
33.2514	0.982993		33.2514	23.4509
33.7756	0.987839		33.7756	23.8532
34.2999	0.994177		34.2999	23.0291
34.8242	0.999306		34.8242	22.9544
35.3485	0.978988		35.3485	22.8857
35.8728	0.983309		35.8728	22.944
36.3971	0.962437		36.3971	23.6321
36.9214	0.972363		36.9214	23.5368
37.4457	0.979585		37.4457	23.7041
37.97	0.979135		37.97	23.2042
38.4942	0.975335		38.4942	22.7152
39.0185	0.952824		39.0185	23.0959
39.5428	0.962944		39.5428	23.1589
40.0671	0.967038		40.0671	23.7612
40.5914	0.977053		40.5914	23.5966
41.1157	0.988166		41.1157	24.4
41.64	0.980646		41.64	23.8223
42.4264	0.985329		42.4264	23.4668
43.475	0.996466		43.475	23.5209
44.5236	0.995023		44.5236	23.5167
45.5721	0.977952		45.5721	23.7214
46.6207	0.993163		46.6207	23.5357
47.6693	0.992601		47.6693	23.9487
48.7179	0.998964		48.7179	23.9447
50.2797	0.973846		50.3488	23.5235
50.2802	0.424153		50.3493	23.0687
50.2813	-0.39863		50.3504	22.2143
50.2823	-0.62389		50.3514	22.101
50.2833	-0.65627		50.3524	22.3337
50.2843	-0.65366		50.3534	22.5144
50.2854	-0.64212		50.3545	22.8533
50.2864	-0.63042		50.3555	23.0461
50.2874	-0.61719		50.3565	23.3144
50.2884	-0.60371		50.3575	23.5083
50.2894	-0.58657		50.3585	23.8081
50.2905	-0.57459		50.3596	23.9646
50.2915	-0.55551		50.3606	24.303
50.2925	-0.53917		50.3616	24.4637
50.2935	-0.52406		50.3626	24.8434
50.2946	-0.504		50.3637	25.1649
50.2956	-0.48585		50.3647	25.4098
50.2966	-0.47109		50.3657	25.8431
50.2976	-0.45142		50.3667	26.2166
50.2987	-0.43185		50.3678	26.454
50.2997	-0.41459		50.3688	26.8001
50.3007	-0.39659		50.3698	27.1559
50.3017	-0.38124		50.3708	27.5114
50.3028	-0.36296		50.3719	27.7653
50.3038	-0.34645		50.3729	27.9607
50.3048	-0.32879		50.3739	28.2874
50.3058	-0.31245		50.3749	28.5897
50.3069	-0.29582		50.376	28.9912
50.3079	-0.27897		50.377	29.3535
50.3089	-0.26237		50.378	29.7662
50.3099	-0.24554		50.379	30.1517
50.311	-0.2294		50.3801	30.5084
50.312	-0.21322		50.3811	30.9326
50.313	-0.19744		50.3821	31.3027
50.314	-0.18161		50.3831	31.7558
50.315	-0.16496		50.3841	32.1584
50.3161	-0.14893		50.3852	32.6654
50.3171	-0.13118		50.3862	33.1725
50.3181	-0.11523		50.3872	33.6779
50.3191	-0.0981		50.3882	34.3444
50.3202	-0.08381		50.3893	34.8465
50.3217	-0.06061		50.3908	35.6917
50.3237	-0.0281		50.3929	36.5702
50.3258	0.003135		50.3949	38.0339
50.3278	0.034928		50.3969	38.6633
50.3299	0.068806		50.399	40.0478
50.3319	0.102337		50.401	40.7474
50.334	0.136907		50.4031	42.4303
50.336	0.169957		50.4051	42.8887
50.3381	0.204536		50.4072	44.3175
50.3401	0.242688		50.4092	46.1114
50.3422	0.278998		50.4113	47.1328
50.3442	0.315022		50.4133	48.4259
50.3463	0.354135		50.4154	49.5613
50.3483	0.39587		50.4174	51.3122
50.3504	0.438784		50.4195	52.6493
50.3524	0.481359		50.4215	54.3685
50.3545	0.529202		50.4236	55.8353
50.3565	0.577114		50.4256	57.7524
50.3586	0.631367		50.4277	59.342
50.3606	0.682144		50.4297	61.9036
50.3627	0.72801		50.4318	63.5516
50.3647	0.770382		50.4338	65.6619
50.3668	0.828812		50.4359	65.8743
50.3688	0.909774		50.4379	68.7105
50.3709	0.969729		50.44	73.3275
50.3729	0.985665		50.442	74.3285
50.375	1.06977		50.4441	73.3444
50.377	1.18344		50.4461	78.9566
50.379	1.17224		50.4482	82.9618
50.3811	1.27253		50.4502	79.1486
50.3831	1.40534		50.4522	88.3091
50.3852	1.3446		50.4543	87.3973
50.3872	1.59539		50.4563	87.7786
50.3893	1.49514		50.4584	99.835
50.3913	1.6969		50.4604	89.0977
50.3934	1.6764		50.4625	106.554
50.3954	1.85832		50.4645	93.9332
50.3975	1.82056		50.4666	116.21
50.3995	2.05976		50.4686	97.5004
50.4016	1.92983		50.4707	121.779
50.4046	2.1846		50.4737	114.536
50.4087	2.4096		50.4778	117.862
50.4128	2.69554		50.4819	129.306
50.4169	2.63399		50.486	144.529
50.421	2.84302		50.4901	141.599
50.4251	3.46392		50.4942	142.32
50.4292	3.10206		50.4983	174.346
50.4333	3.66102		50.5024	154.87
50.4374	3.79153		50.5065	178.166
50.4415	3.95492		50.5106	190.482
50.4456	4.21725		50.5147	182.014
50.4497	4.60032		50.5188	214.631
50.4538	4.33101		50.5229	213.723
50.4579	5.9298		50.527	211.68
50.462	4.3274		50.5311	285.9
50.4661	5.95728		50.5352	195.147
50.4702	6.26772		50.5393	322.788
50.4743	4.86193		50.5434	268.084
50.4784	7.1179		50.5475	238.691
50.4825	7.8657		50.5516	383.604
50.4866	5.39816		50.5557	312.837
50.4907	6.67603		50.5598	254.649
50.4948	9.34966		50.5639	437.622
50.4989	8.6412		50.568	381.339
50.5029	6.18338		50.5721	323.461
50.507	7.48352		50.5761	359.042
50.5111	10.9969		50.5802	481.916
50.5152	12.2233		50.5843	417.772
50.5193	8.86512		50.5884	463.719
50.5234	6.8002		50.5925	382.936
50.5275	8.56656		50.5966	512.502
50.5316	12.6778		50.6007	509.854
50.5357	14.8464		50.6048	484.128
50.5398	14.6577		50.6089	581.335
50.5439	10.5167		50.613	578.299
50.548	8.08472		50.6171	497.926
50.5521	9.07975		50.6212	629.58
50.5562	13.075		50.6253	604.544
50.5603	17.8723		50.6294	593.202
50.5644	19.529		50.6335	671.736
50.5705	17.0167		50.6396	753.184
50.5787	9.87131		50.6478	706.061
50.5869	12.2461		50.656	740.593
50.5951	22.3445		50.6642	788.439
50.6033	23.3335		50.6724	894.58
50.6115	19.6861		50.6806	1003.47
50.6197	13.5194		50.6888	967.11
50.6279	13.2828		50.697	958.439
50.6361	21.4108		50.7052	983.428
50.6443	26.1936		50.7134	1065.38
50.6525	26.8162		50.7216	1163.81
50.6606	25.338		50.7297	1297.91
50.6688	23.8311		50.7379	1348.88
50.677	20.2331		50.7461	1290.01
50.6852	17.9446		50.7543	1231.98
50.6934	21.9094		50.7625	1234.4
50.7016	25.6266		50.7707	1298.81
50.7098	26.3868		50.7789	1391.47
50.718	28.1929		50.7871	1475.81
50.7262	30.5282		50.7953	1576.7
50.7344	30.6543		50.8035	1679.35
50.7426	29.7422		50.8117	1715.62
50.7508	30.244		50.8199	1641.72
50.7589	27.8763		50.8281	1548.33
50.7671	24.0683		50.8362	1512.36
50.7753	24.7899		50.8444	1542.91
50.7835	27.6264		50.8526	1611.28
50.7917	28.1724		50.8608	1680.12
50.7999	28.6316		50.869	1751.74
50.8081	30.5558		50.8772	1828.07
50.8163	33.1165		50.8854	1931.49
50.8245	35.1362		50.8936	2005.8
50.8327	35.2875		50.9018	1961.65
50.8409	34.1248		50.91	1844.79
50.8491	34.1838		50.9182	1733.76
50.8573	32.7153		50.9264	1700.57
50.8654	28.4348		50.9345	1727.15
50.8736	26.9372		50.9427	1786.47
50.8818	28.8266		50.9509	1854.94
50.89	29.5184		50.9591	1910.23
50.9023	30.0017		50.9714	2007.77
50.9187	33.6026		50.9878	2163.91
50.9351	36.6454		51.0042	2046.31
50.9515	35.8752		51.0206	1878.02
50.9678	34.9672		51.0369	1903.44
50.9842	29.2603		51.0533	2003.6
51.0006	30.6589		51.0697	2120.25
51.017	31.2801		51.0861	2278.52
51.0334	34.4159		51.1025	2201.35
51.0498	38.078		51.1189	1979.87
51.0662	37.1533		51.1353	1965.45
51.0825	35.3957		51.1516	2062.81
51.0989	30.2646		51.168	2167.95
51.1153	31.0499		51.1844	2295.61
51.1317	31.761		51.2008	2366.13
51.1481	34.7913		51.2172	2157.13
51.1645	38.0151		51.2336	2045.46
51.1808	37.3473		51.2499	2099.88
51.1972	37.1277		51.2663	2189.2
51.2136	31.4098		51.2827	2301.26
51.23	31.9055		51.2991	2449.26
51.2464	32.094		51.3155	2346.99
51.2628	34.5546		51.3319	2114.81
51.2791	38.2153		51.3482	2103.44
51.2955	39.0011		51.3646	2195.25
51.3119	37.8644		51.381	2281.66
51.3283	32.8857		51.3974	2397.43
51.3447	32.208		51.4138	2506.84
51.3611	32.1867		51.4302	2336.74
51.3774	34.2766		51.4465	2163.05
51.3938	37.7062		51.4629	2188.25
51.4102	39.3212		51.4793	2275.11
51.4266	38.4514		51.4957	2356.23
51.443	35.7956		51.5121	2494.85
51.4594	32.5273		51.5285	2539.55
51.4757	32.7978		51.5449	2301.56
51.4921	33.8353		51.5612	2185.27
51.5085	36.8933		51.5776	2233.56
51.5249	40.2298		51.594	2321.23
51.5413	39.3833		51.6104	2407.03
51.5659	35.6054		51.635	2554.8
51.5986	33.6332		51.6677	2286.34
51.6314	38.0735		51.7005	2327.85
51.6642	39.9242		51.7333	2520.77
51.6969	34.7083		51.766	2459.64
51.7297	34.826		51.7988	2280.42
51.7625	40.3404		51.8316	2435.56
51.7952	39.0355		51.8643	2611.29
51.828	34.2988		51.8971	2351.71
51.8608	36.3931		51.9299	2382.49
51.8935	40.7221		51.9626	2564.68
51.9263	37.4616		51.9954	2541.48
51.9591	34.7863		52.0282	2330.73
51.9918	38.4619		52.0609	2470.5
52.0246	41.6715		52.0937	2662.65
52.0574	36.6313		52.1265	2436.28
52.0901	35.8038		52.1593	2415.1
52.1229	41.0146		52.192	2565.62
52.1557	41.2203		52.2248	2654.98
52.1885	36.3277		52.2576	2367.78
52.2212	37.4372		52.2903	2474.15
52.254	43.1239		52.3231	2657.77
52.2868	40.28		52.3559	2552.51
52.3195	36.704		52.3886	2417.18
52.3523	39.307		52.4214	2550.19
52.3851	43.1218		52.4542	2728.39
52.4178	39.2499		52.4869	2441.29
52.4506	37.0577		52.5197	2464.2
52.4834	41.2232		52.5525	2619.8
52.5161	43.1974		52.5852	2686.76
52.5489	37.8093		52.618	2433.31
52.5817	37.6965		52.6508	2526.18
52.6144	43.0025		52.6835	2719.65
52.6472	41.8684		52.7163	2570.28
52.68	37.3139		52.7491	2447.85
52.7127	38.8236		52.7818	2574.28
52.7455	44.0328		52.8146	2758.53
52.7783	40.424		52.8474	2500.97
52.811	37.4689		52.8801	2505.49
52.8438	40.6471		52.9129	2650.38
52.893	41.4548		52.9621	2580.48
52.9585	39.954		53.0276	2628.62
53.024	40.6174		53.0931	2554.17
53.0896	40.7685		53.1587	2692.64
53.1551	39.8422		53.2242	2514.1
53.2206	42.1529		53.2897	2702.94
53.2862	39.3989		53.3553	2523.51
53.3517	42.9417		53.4208	2709.42
53.4173	39.1778		53.4864	2530.32
53.4828	43.9625		53.5519	2692.92
53.5483	39.2239		53.6174	2579.69
53.6139	43.7924		53.683	2658.39
53.6794	40.0002		53.7485	2617.41
53.7449	43.7801		53.814	2636.3
53.8105	41.0086		53.8796	2681.63
53.876	42.9312		53.9451	2589.63
53.9415	42.2207		54.0106	2720.74
54.0071	42.0189		54.0762	2576.73
54.0726	43.0028		54.1417	2750.76
54.1381	41.3387		54.2073	2556.52
54.2037	44.1283		54.2728	2753.51
54.2692	40.6295		54.3383	2576.95
54.3348	44.5713		54.4039	2745.62
54.4003	40.3613		54.4694	2585.56
54.4658	45.1289		54.5349	2726.1
54.5314	40.3258		54.6005	2633.88
54.5969	44.7885		54.666	2691.82
54.6624	41.2678		54.7315	2669.04
54.728	44.8445		54.7971	2661.13
54.7935	42.662		54.8626	2721.58
54.859	44.1786		54.9282	2609.87
54.9246	44.2246		54.9937	2750.02
54.9901	43.6901		55.0592	2598.41
55.0557	45.3784		55.1248	2779.61
55.1212	43.4847		55.1903	2579.01
55.1867	47.0237		55.2558	2772.21
55.2523	43.4807		55.3214	2596.36
55.3178	48.0978		55.3869	2753.64
55.3833	43.9067		55.4524	2614.3
55.4489	49.2237		55.518	2738.74
55.5472	46.5415		55.6163	2682.61
55.6782	46.9126		55.7473	2682.01
55.8093	46.7154		55.8784	2684.85
55.9404	46.6699		56.0095	2696.74
56.0715	46.3131		56.1406	2697.39
56.2025	46.3588		56.2716	2705.75
56.3336	46.1686		56.4027	2705.21
56.4647	46.0279		56.5338	2716.99
56.5957	45.7058		56.6649	2709.71
56.7268	45.5314		56.7959	2724.01
56.8579	45.0459		56.927	2713.3
56.989	44.6197		57.0581	2715.32
57.12	44.9703		57.1891	2699.57
57.2511	45.2992		57.3202	2706.39
57.3822	45.7575		57.4513	2708.48
57.5133	45.9678		57.5824	2710.28
57.6443	46.4692		57.7134	2719.95
57.7754	46.6891		57.8445	2719.64
57.9065	46.981		57.9756	2726.66
58.0375	46.9977		58.1066	2715.95
58.1686	47.1704		58.2377	2731.54
58.2997	47.2558		58.3688	2730.11
58.4308	47.7778		58.4999	2749.23
58.5618	47.8402		58.6309	2751.6
58.6929	48.3588		58.762	2764.59
58.824	48.2596		58.8931	2753.59
58.955	48.0684		59.0241	2756.53
59.0861	48.179		59.1552	2750.73
59.2172	48.1133		59.2863	2755.34
59.3483	48.3447		59.4174	2757.16
59.4793	48.477		59.5484	2758.57
59.6104	48.8886		59.6795	2768.59
59.7415	49.093		59.8106	2762.84
59.8726	49.5415		59.9417	2776.51
60.0036	49.7429		60.0727	2766.12
60.1347	50.2455		60.2038	2782.5
60.2658	50.5414		60.3349	2776.94
60.3968	51.2447		60.4659	2798.24
60.5279	51.5352		60.597	2797.64
60.659	52.1902		60.7281	2818.69
60.8556	52.1039		60.9247	2811.79
61.1177	52.3943		61.1868	2808.43
61.3799	52.5782		61.449	2813.62
61.642	52.9416		61.7111	2825.98
61.9042	53.5944		61.9733	2833.19
62.1663	54.3698		62.2354	2841.05
62.4285	55.4132		62.4976	2860.11
62.6906	56.1174		62.7597	2878.67
62.9527	56.8458		63.0218	2878.02
63.2149	57.4306		63.284	2868.09
63.477	58.192		63.5461	2871.71
63.7392	58.6365		63.8083	2871.43
64.0013	58.7708		64.0704	2875.04
64.2635	58.9665		64.3326	2889.22
64.5256	58.9847		64.5947	2912.18
64.7878	58.7621		64.8568	2919.75
65.0499	58.6396		65.119	2907.31
65.312	58.8484		65.3811	2903.98
65.5742	59.1393		65.6433	2903.64
65.8363	59.4228		65.9054	2902.79
66.0985	59.7316		66.1676	2907.19
66.3606	60.1279		66.4297	2922.04
66.6228	59.6496		66.6919	2935.91
66.8849	59.3804		66.954	2928.65
67.147	59.429		67.2161	2918.58
67.4092	59.9964		67.4783	2917.81
67.6713	60.6517		67.7404	2924.6
67.9335	61.1091		68.0026	2924.05
68.1956	61.6811		68.2647	2932.62
68.4578	61.8812		68.5269	2951.44
68.7199	62.0488		68.789	2953.39
68.9821	62.3787		69.0512	2944.38
69.2442	62.7799		69.3133	2943.74
69.5063	63.1834		69.5754	2941.89
69.7685	64.0559		69.8376	2941.74
70.0306	65.0555		70.0997	2952.22
70.2928	65.8707		70.3619	2961.39
70.5549	65.8176		70.624	2969.54
70.8171	66.0174		70.8862	2962.14
71.0792	65.9247		71.1483	2957.68
71.4724	65.7182		71.5415	2958.51
71.9967	66.2251		72.0658	2964.11
72.521	67.7581		72.5901	2981.41
73.0453	69.0728		73.1144	2971.6
73.5696	69.5852		73.6387	2971.09
74.0939	70.1355		74.163	2977.74
74.6181	69.3759		74.6873	2973.02
75.1424	69.7829		75.2115	2958.89
75.6667	71.1014		75.7358	2956.56
76.191	71.502		76.2601	2973.51
76.7153	71.5097		76.7844	2970.72
77.2396	72.5833		77.3087	2959.32
77.7639	74.1143		77.833	2967.53
78.2882	74.7845		78.3573	2977.4
78.8125	75.7549		78.8816	2962.37
79.3367	76.6428		79.4058	2949.73
79.861	75.3945		79.9301	2955.49
80.3853	72.6716		80.4544	2961.99
80.9096	73.0439		80.9787	2952.35
81.4339	74.6997		81.503	2947.71
81.9582	76.0036		82.0273	2962.34
82.4825	74.9875		82.5516	2970.91
83.0068	74.9621		83.0759	2960.22
83.531	74.9815		83.6002	2956.83
84.0553	73.0977		84.1244	2968.51
84.5796	71.0614		84.6487	2961.26
85.1039	70.6527		85.173	2957.86
85.6282	71.6045		85.6973	2980.54
86.1525	71.9041		86.2216	2994.68
86.6768	72.3151		86.7459	2984.38
87.2011	72.5732		87.2702	2970.37
87.7253	72.0157		87.7944	2982.21
88.2496	71.0709		88.3187	2983.97
88.7739	70.7393		88.843	2961.77
89.2982	69.659		89.3673	2963.02
89.8225	68.5858		89.8916	2967.69
90.3468	68.7452		90.4159	2966.76
90.8711	69.9704		90.9402	2956.49
91.3954	69.8439		91.4645	2959.86
91.9197	68.4903		91.9888	2967.91
92.7061	69.9134		92.7752	2949.63
93.7547	70.1367		93.8238	2956.15
94.8032	70.7407		94.8723	2918.23
95.8518	72.1098		95.9209	2908.08
96.9004	70.9696		96.9695	2887.58
97.949	70.9002		98.0181	2898.67
98.9975	71.3242		99.0666	2895.64
100.562	73.8787		100.652	2907.94
100.563	169.161		100.652	2729.71
100.564	176.53		100.653	1252.25
100.565	98.0034		100.654	574.152
100.566	64.2304		100.655	363.36
100.567	46.4957		100.656	287.185
100.568	35.2831		100.657	267.136
100.569	25.6211		100.658	245.505
100.57	16.2469		100.659	172.271
100.571	13.1134		100.661	137.406
100.572	16.1455		100.662	157.335
100.573	18.2432		100.663	194.567
100.574	14.3044		100.664	220.012
100.575	12.078		100.665	167.049
100.576	14.7947		100.666	120.979
100.577	14.158		100.667	133.877
100.578	12.1705		100.668	168.003
100.579	13.5759		100.669	135.544
100.58	11.2336		100.67	124.398
100.581	10.9497		100.671	146.676
100.582	10.5967		100.672	126.174
100.583	10.0368		100.673	128.336
100.585	9.62293		100.674	145.819
100.586	8.87607		100.675	123.407
100.587	8.56175		100.676	133.218
100.588	8.53199		100.677	120.465
100.589	7.70596		100.678	130.394
100.59	7.68528		100.679	128.547
100.591	7.37389		100.68	127.338
100.592	7.01388		100.681	121.639
100.593	6.86154		100.682	127.274
100.594	6.66115		100.683	123.59
100.595	6.33273		100.684	125.998
100.596	6.19436		100.685	118.27
100.597	6.11824		100.686	126.038
100.598	5.79008		100.687	122.161
100.599	5.63972		100.688	117.414
100.6	5.55183		100.689	122.99
100.601	5.36006		100.69	119.876
100.602	5.29515		100.691	116.02
100.603	5.08258		100.692	120.021
100.604	4.92374		100.694	116.101
100.607	4.71225		100.696	114.707
100.609	4.51864		100.698	113.144
100.611	4.34016		100.7	110.119
100.613	4.17699		100.702	108.324
100.615	4.02394		100.704	106.385
100.617	3.88356		100.706	103.969
100.619	3.74366		100.708	101.632
100.621	3.61515		100.71	99.4381
100.623	3.4939		100.712	97.1395
100.625	3.37946		100.714	94.8289
100.627	3.26971		100.716	92.485
100.629	3.17249		100.718	89.7715
100.631	3.0811		100.72	86.6756
100.633	2.97605		100.722	84.3178
100.635	2.88057		100.725	82.1322
100.637	2.78181		100.727	79.5887
100.639	2.69134		100.729	77.1487
100.641	2.61114		100.731	74.9172
100.643	2.52484		100.733	72.8223
100.645	2.44222		100.735	70.6691
100.647	2.37647		100.737	68.2923
100.65	2.30977		100.739	66.4324
100.652	2.24614		100.741	64.5725
100.654	2.19296		100.743	62.8612
100.656	2.13461		100.745	61.1426
100.658	2.07655		100.747	59.4429
100.66	2.03195		100.749	58.1033
100.662	1.9871		100.751	56.312
100.664	1.95068		100.753	54.6795
100.666	1.93426		100.755	53.1606
100.668	1.90946		100.757	51.9265
100.67	1.89482		100.759	50.5928
100.672	1.87627		100.761	49.3017
100.674	1.86863		100.763	48.0487
100.676	1.87101		100.765	46.9651
100.678	1.86369		100.768	46.0409
100.68	1.85514		100.77	45.1898
100.682	1.83061		100.772	44.2035
100.684	1.81325		100.774	43.3155
100.687	1.78789		100.777	42.1164
100.692	1.78194		100.781	40.5362
100.696	1.75856		100.785	39.328
100.7	1.69834		100.789	38.2816
100.704	1.63713		100.793	37.1379
100.708	1.59544		100.797	35.9863
100.712	1.5731		100.801	35.0438
100.716	1.54905		100.805	34.4224
100.72	1.49996		100.81	33.817
100.724	1.47794		100.814	33.2501
100.728	1.48815		100.818	32.7998
100.732	1.47838		100.822	32.1755
100.737	1.45665		100.826	31.6994
100.741	1.44717		100.83	31.1834
100.745	1.44709		100.834	30.8279
100.749	1.43244		100.838	30.3469
100.753	1.40095		100.842	29.8652
100.757	1.36365		100.846	29.4865
100.761	1.34112		100.85	29.1568
100.765	1.33685		100.855	28.8333
100.769	1.33602		100.859	28.4583
100.773	1.33545		100.863	28.1507
100.778	1.33293		100.867	27.8845
100.782	1.32627		100.871	27.4577
100.786	1.31903		100.875	27.2633
100.79	1.30732		100.879	26.9728
100.794	1.31019		100.883	26.7355
100.798	1.31532		100.887	26.6273
100.802	1.3168		100.891	26.5638
100.806	1.31001		100.896	26.5601
100.81	1.29261		100.9	26.3121
100.814	1.27088		100.904	26.1614
100.819	1.25759		100.908	26.1881
100.823	1.26168		100.912	26.3654
100.827	1.27151		100.916	26.459
100.831	1.26794		100.92	26.4295
100.835	1.25584		100.924	26.568
100.839	1.25049		100.928	26.6054
100.843	1.26133		100.932	26.6114
100.847	1.27634		100.936	26.5835
100.853	1.28296		100.943	26.49
100.862	1.27072		100.951	26.4209
100.87	1.26357		100.959	26.2031
100.878	1.2443		100.967	26.1724
100.886	1.2743		100.975	26.2583
100.894	1.26165		100.984	25.9015
100.902	1.24354		100.992	25.6586
100.911	1.25218		101	25.439
100.919	1.2816		101.008	25.4028
100.927	1.26545		101.016	25.4124
100.935	1.27272		101.025	25.9237
100.943	1.28828		101.033	25.7449
100.952	1.27425		101.041	25.4299
100.96	1.29775		101.049	25.0682
100.968	1.3018		101.057	24.9032
100.976	1.30987		101.066	24.8446
100.984	1.30364		101.074	24.8797
100.993	1.31047		101.082	25.0102
101.001	1.32589		101.09	24.9199
101.009	1.36838		101.098	24.8964
101.017	1.35073		101.106	24.8525
101.025	1.336		101.115	24.9213
101.034	1.33579		101.123	24.8721
101.042	1.31207		101.131	25.2626
101.05	1.31224		101.139	25.1679
101.058	1.33708		101.147	24.7668
101.066	1.34377		101.156	24.9078
101.075	1.31543		101.164	24.8652
101.083	1.31956		101.172	24.5982
101.091	1.32725		101.18	24.5708
101.099	1.32529		101.188	24.5367
101.107	1.34515		101.197	24.468
101.115	1.33139		101.205	24.5212
101.124	1.31023		101.213	24.6533
101.132	1.34105		101.221	24.7115
101.14	1.42716		101.229	25.0502
101.148	1.47679		101.238	25.4925
101.156	1.50167		101.246	25.4527
101.165	1.49231		101.254	25.2418
101.173	1.451		101.262	25.2538
101.185	1.45021		101.274	24.6054
101.201	1.46606		101.291	24.109
101.218	1.45509		101.307	23.8086
101.234	1.41027		101.324	23.6862
101.251	1.40154		101.34	23.7932
101.267	1.43214		101.356	24.0138
101.283	1.41832		101.373	23.8296
101.3	1.41222		101.389	24.122
101.316	1.41431		101.405	24.1786
101.333	1.39933		101.422	24.4872
101.349	1.34544		101.438	24.8559
101.365	1.3771		101.455	24.7506
101.382	1.34473		101.471	24.2625
101.398	1.34095		101.487	23.9676
101.414	1.32377		101.504	23.6019
101.431	1.3134		101.52	23.2095
101.447	1.29745		101.537	23.1037
101.464	1.3021		101.553	23.4943
101.48	1.30953		101.569	23.9002
101.496	1.30936		101.586	24.1438
101.513	1.29426		101.602	24.1932
101.529	1.29827		101.618	24.2325
101.546	1.28328		101.635	24.0919
101.562	1.30189		101.651	23.9295
101.578	1.29323		101.668	23.4586
101.595	1.28986		101.684	23.1263
101.611	1.25048		101.7	22.9668
101.627	1.25246		101.717	22.9805
101.644	1.25415		101.733	22.9028
101.66	1.2493		101.75	22.7841
101.677	1.26092		101.766	22.8539
101.693	1.30394		101.782	23.1527
101.709	1.30475		101.799	23.5698
101.726	1.31052		101.815	23.5285
101.742	1.32613		101.831	23.2761
101.759	1.32571		101.848	22.9135
101.775	1.32886		101.864	22.9473
101.791	1.31205		101.881	23.1815
101.808	1.28905		101.897	23.1793
101.824	1.27746		101.913	23.4499
101.849	1.2576		101.938	23.0542
101.881	1.25		101.971	22.9714
101.914	1.27545		102.003	23.2634
101.947	1.35202		102.036	23.1585
101.98	1.33023		102.069	23.131
102.012	1.28478		102.102	23.1344
102.045	1.25227		102.135	22.49
102.078	1.22126		102.167	22.281
102.111	1.21971		102.2	22.7438
102.144	1.21408		102.233	23.1882
102.176	1.19957		102.266	23.1308
102.209	1.19157		102.298	22.8433
102.242	1.21528		102.331	22.826
102.275	1.2678		102.364	22.4773
102.307	1.25447		102.397	22.7342
102.34	1.25213		102.429	23.266
102.373	1.2497		102.462	23.0342
102.406	1.31935		102.495	23.5459
102.438	1.34545		102.528	22.8264
102.471	1.36413		102.561	22.6615
102.504	1.27499		102.593	23.1867
102.537	1.2966		102.626	23.6482
102.57	1.26686		102.659	24.0563
102.602	1.21136		102.692	24.5712
102.635	1.19246		102.724	23.9064
102.668	1.17823		102.757	23.196
102.701	1.15108		102.79	22.9382
102.733	1.1304		102.823	23.1662
102.766	1.14404		102.855	23.5497
102.799	1.15388		102.888	23.7834
102.832	1.15794		102.921	23.5467
102.864	1.13344		102.954	22.9938
102.897	1.10845		102.987	23.0194
102.93	1.10451		103.019	22.9905
102.963	1.15617		103.052	23.387
102.996	1.16846		103.085	23.6016
103.028	1.18517		103.118	23.2447
103.061	1.15894		103.15	23.2532
103.094	1.14493		103.183	23.3462
103.127	1.15835		103.216	23.0049
103.176	1.19263		103.265	23.4298
103.241	1.2479		103.331	23.0801
103.307	1.12874		103.396	22.7212
103.372	1.07877		103.462	22.6783
103.438	1.05724		103.527	23.1869
103.503	1.06172		103.593	23.1164
103.569	1.07561		103.658	22.9995
103.635	1.05504		103.724	23.659
103.7	1.17642		103.789	23.2848
103.766	1.11489		103.855	23.2481
103.831	1.09214		103.92	23.8642
103.897	1.02486		103.986	23.7955
103.962	0.998179		104.051	22.9825
104.028	1.01808		104.117	23.5742
104.093	1.00928		104.183	23.1678
104.159	0.997113		104.248	22.5282
104.224	1.04118		104.314	23.0351
104.29	1.0798		104.379	23.0229
104.355	1.01216		104.445	22.7809
104.421	1.03376		104.51	23.0291
104.486	1.13137		104.576	23.0996
104.552	1.03499		104.641	22.4739
104.618	0.989654		104.707	22.3896
104.683	0.97739		104.772	23.1084
104.749	0.98088		104.838	22.7517
104.814	1.0104		104.903	23.0175
104.88	0.990112		104.969	23.3709
104.945	1.0944		105.035	23.6468
105.011	1.07397		105.1	23.22
105.076	1.056		105.166	23.8934
105.142	0.997241		105.231	23.8141
105.207	0.959603		105.297	23.0399
105.273	0.955555		105.362	23.4023
105.338	0.972421		105.428	23.1964
105.404	0.960796		105.493	22.8093
105.47	0.989901		105.559	23.1288
105.535	1.03985		105.624	23.2814
105.601	0.990377		105.69	23.3154
105.666	0.970654		105.755	23.3817
105.732	1.08047		105.821	23.3799
105.83	0.98948		105.919	22.681
105.961	0.96347		106.05	22.8277
106.092	0.981401		106.181	22.9635
106.223	1.0493		106.312	23.5265
106.354	1.00856		106.444	24.145
106.485	0.948975		106.575	23.5214
106.616	0.964476		106.706	23.3174
106.747	1.01131		106.837	23.3265
106.879	0.99		106.968	23.1735
107.01	1.03576		107.099	23.3604
107.141	0.954467		107.23	22.9788
107.272	0.970643		107.361	23.1804
107.403	0.990356		107.492	23.5768
107.534	1.0399		107.623	23.5482
107.665	0.971813		107.754	24.0249
107.796	0.938726		107.885	23.4023
107.927	0.956615		108.016	22.6446
108.058	1.00298		108.147	23.0896
108.189	0.979364		108.279	22.8499
108.32	0.99443		108.41	22.462
108.451	0.943248		108.541	22.6859
108.582	0.968649		108.672	22.6467
108.714	1.02621		108.803	23.1916
108.845	0.99516		108.934	23.7355
108.976	0.936843		109.065	23.1159
109.107	0.943233		109.196	23.1167
109.238	0.96665		109.327	22.9506
109.369	0.973229		109.458	22.9794
109.5	1.01424		109.589	23.4614
109.631	0.94867		109.72	22.6023
109.762	0.947547		109.851	23.0712
109.893	0.960913		109.983	23.0919
110.024	1.03168		110.114	23.1444
110.155	0.9698		110.245	23.6408
110.286	0.924266		110.376	23.2805
110.417	0.939237		110.507	22.7614
110.549	0.992321		110.638	23.3354
110.68	0.95436		110.769	23.0644
110.811	1.00592		110.9	22.569
110.942	0.933912		111.031	22.8323
111.138	0.976486		111.228	22.636
111.401	0.962966		111.49	23.2816
111.663	0.934163		111.752	22.9867
111.925	0.982679		112.014	23.3126
112.187	0.941867		112.276	22.9379
112.449	0.985671		112.538	23.4745
112.711	0.945235		112.801	24.0972
112.973	0.950224		113.063	23.8136
113.236	0.976779		113.325	23.7967
113.498	0.94362		113.587	23.699
113.76	0.992857		113.849	24.386
114.022	0.935538		114.111	24.4577
114.284	0.961924		114.373	24.0232
114.546	0.976128		114.636	23.9901
114.808	0.950491		114.898	24.0601
115.071	1.00047		115.16	24.8532
115.333	0.933262		115.422	24.4078
115.595	0.967115		115.684	24.4866
115.857	0.981238		115.946	24.5037
116.119	0.96053		116.208	24.6478
116.381	1.00687		116.471	24.2225
116.643	0.94245		116.733	24.0396
116.906	0.986378		116.995	23.9399
117.168	0.979032		117.257	23.8687
117.43	0.993533		117.519	24.0153
117.692	0.974416		117.781	24.2723
117.954	0.955029		118.043	24.084
118.216	1.00502		118.306	24.0667
118.478	0.967397		118.568	23.5513
118.741	1.01648		118.83	24.3547
119.003	0.970155		119.092	24.5838
119.265	0.978492		119.354	23.8476
119.527	1.00501		119.616	23.9622
119.789	0.972624		119.878	23.8928
120.051	1.01949		120.141	24.3017
120.313	0.961941		120.403	24.1974
120.576	0.992687		120.665	23.6281
120.838	1.00867		120.927	23.4521
121.1	0.978899		121.189	23.4215
121.362	1.02562		121.451	24.0056
121.755	0.973661		121.845	23.6902
122.279	0.995234		122.369	23.8441
122.804	0.992214		122.893	24.2229
123.328	1.00503		123.417	23.6371
123.852	1.01164		123.942	24.0501
124.377	1.00685		124.466	23.8655
124.901	1.01651		124.99	23.9729
125.425	1.00469		125.515	24.4777
125.95	1.022		126.039	24.2914
126.474	1.00981		126.563	24.7487
126.998	1.03126		127.087	24.0377
127.522	1.04341		127.612	24.5911
128.047	1.03976		128.136	24.3155
128.571	1.12804		128.66	24.4271
129.095	1.13716		129.185	24.3813
129.62	1.18715		129.709	23.9489
130.144	1.10283		130.233	23.8575
130.668	1.13288		130.757	23.6351
131.192	1.20825		131.282	24.3113
131.717	1.24653		131.806	24.2688
132.241	1.27962		132.33	24.1556
132.765	1.16998		132.855	23.848
133.29	1.07162		133.379	23.3674
133.814	1.15885		133.903	23.6612
134.338	1.03868		134.427	23.8745
134.862	1.04131		134.952	24.2425
135.387	1.0394		135.476	24.5114
135.911	1.03303		136	24.6197
136.435	1.02243		136.525	24.5571
136.96	1.01328		137.049	24.7557
137.484	1.01633		137.573	24.9337
138.008	0.998133		138.097	25.2964
138.532	1.00679		138.622	25.7407
139.057	1.00578		139.146	25.8029
139.581	1.00833		139.67	25.1876
140.105	1.012		140.195	25.4757
140.63	0.993119		140.719	25.1231
141.154	1.01347		141.243	24.6661
141.678	0.999032		141.767	24.4867
142.202	1.012		142.292	24.3325
142.989	1.04227		143.078	25.144
144.037	1.02367		144.127	25.2935
145.086	1.03444		145.175	25.9332
146.135	1.05799		146.224	25.804
147.183	1.08212		147.272	25.6001
148.232	1.1079		148.321	25.2124
149.28	1.12583		149.37	25.712
150.821	1.16072		151.011	26.5213
150.822	0.606156		151.012	25.8347
150.823	-0.21488		151.013	25.1885
150.824	-0.43755		151.014	25.2596
150.825	-0.46889		151.015	25.5682
150.826	-0.46538		151.016	26.0928
150.827	-0.45019		151.017	26.448
150.828	-0.43663		151.018	26.9522
150.829	-0.42039		151.019	27.1783
150.83	-0.40672		151.02	27.6041
150.831	-0.38722		151.021	27.8287
150.832	-0.37192		151.022	28.2374
150.833	-0.35422		151.023	28.4739
150.834	-0.33572		151.024	28.7632
150.835	-0.31924		151.025	29.2362
150.836	-0.30176		151.026	29.4169
150.837	-0.28322		151.027	29.7885
150.838	-0.26663		151.028	30.3238
150.839	-0.25028		151.029	30.5797
150.84	-0.23014		151.03	30.9533
150.841	-0.21368		151.031	31.4321
150.842	-0.19665		151.032	31.823
150.843	-0.17892		151.033	32.3407
150.844	-0.16318		151.034	32.6126
150.845	-0.14465		151.035	33.0809
150.846	-0.12962		151.036	33.623
150.847	-0.11183		151.037	34.0773
150.848	-0.09619		151.038	34.7161
150.849	-0.07885		151.039	35.0522
150.85	-0.06289		151.04	35.7235
150.851	-0.04654		151.042	35.984
150.852	-0.03046		151.043	36.6826
150.853	-0.0139		151.044	36.931
150.854	0.002592		151.045	37.629
150.855	0.019145		151.046	37.8383
150.856	0.034996		151.047	38.6228
150.858	0.052063		151.048	38.8938
150.859	0.068097		151.049	39.7121
150.86	0.085885		151.05	40.0579
150.861	0.101127		151.051	40.91
150.862	0.119417		151.052	41.3946
150.863	0.145406		151.053	42.1824
150.865	0.182233		151.055	43.0106
150.867	0.217749		151.057	44.5601
150.869	0.25823		151.059	45.4234
150.871	0.294929		151.061	47.2348
150.873	0.336818		151.064	48.1073
150.875	0.375634		151.066	49.865
150.877	0.41729		151.068	50.6648
150.88	0.46311		151.07	52.5853
150.882	0.505288		151.072	54.2752
150.884	0.547477		151.074	55.7021
150.886	0.590862		151.076	56.8804
150.888	0.647529		151.078	58.114
150.89	0.699		151.08	60.4981
150.892	0.755098		151.082	61.6999
150.894	0.809374		151.084	64.3135
150.896	0.868912		151.086	65.4661
150.898	0.929467		151.088	68.395
150.9	1.00138		151.09	69.5717
150.902	1.06801		151.092	73.0649
150.904	1.15906		151.094	74.5175
150.906	1.20109		151.096	77.5909
150.908	1.26318		151.098	78.0766
150.91	1.33196		151.1	78.8139
150.912	1.43841		151.102	84.4388
150.914	1.52962		151.104	87.664
150.916	1.50337		151.107	87.5171
150.918	1.63806		151.109	89.2079
150.92	1.78761		151.111	96.3727
150.923	1.69508		151.113	95.8014
150.925	1.89852		151.115	97.2759
150.927	1.95748		151.117	107.564
150.929	1.95389		151.119	99.0047
150.931	2.19266		151.121	115.681
150.933	2.06835		151.123	107.945
150.935	2.46764		151.125	115.271
150.937	2.1739		151.127	118.266
150.939	2.63511		151.129	124.376
150.941	2.35866		151.131	122.863
150.943	2.89135		151.133	131.287
150.946	2.68936		151.136	138.428
150.95	2.9072		151.14	140.767
150.954	3.11217		151.144	144.277
150.958	3.50582		151.149	155.023
150.962	3.56141		151.153	176.751
150.967	3.57044		151.157	177.544
150.971	4.36004		151.161	172.352
150.975	4.03197		151.165	220.874
150.979	4.72724		151.169	186.074
150.983	4.48285		151.173	244.939
150.987	5.27082		151.177	205.718
150.991	5.08713		151.181	274.116
150.995	6.30349		151.185	218.495
150.999	4.92939		151.189	337.519
151.003	7.07597		151.194	221.952
151.008	6.28775		151.198	362.489
151.012	6.38703		151.202	305.397
151.016	8.54454		151.206	269.671
151.02	6.79472		151.21	453.899
151.024	6.45377		151.214	324.01
151.028	9.48075		151.218	313.057
151.032	9.43068		151.222	502.504
151.036	7.00166		151.226	404.809
151.04	9.10108		151.23	339.711
151.044	11.5886		151.235	488.509
151.048	10.9551		151.239	503.058
151.053	7.76986		151.243	470.075
151.057	8.1814		151.247	452.282
151.061	12.5697		151.251	508.317
151.065	14.5566		151.255	555.496
151.069	13.9414		151.259	559.608
151.073	10.0605		151.263	585.81
151.077	9.09982		151.267	583.364
151.081	12.6021		151.271	575.235
151.085	17.3974		151.275	635.695
151.089	17.5044		151.28	636.305
151.094	16.5129		151.284	699.525
151.098	13.2288		151.288	733.96
151.102	10.0551		151.292	771.252
151.106	10.4868		151.296	734.232
151.112	17.615		151.302	754.221
151.12	23.75		151.31	793.506
151.128	19.5619		151.319	916.625
151.137	13.3164		151.327	986.013
151.145	15.4022		151.335	935.966
151.153	26.2577		151.343	940.02
151.161	28.7989		151.351	1040.97
151.169	22.9006		151.359	1183.44
151.178	20.9623		151.368	1291.05
151.186	18.0071		151.376	1274.92
151.194	20.1528		151.384	1230.81
151.202	26.2397		151.392	1204.24
151.21	28.7677		151.4	1276.69
151.218	31.0232		151.409	1406.08
151.227	30.8026		151.417	1548.19
151.235	28.6837		151.425	1637.31
151.243	29.79		151.433	1663.01
151.251	27.6914		151.441	1597.93
151.259	24.9627		151.45	1528.11
151.268	27.0235		151.458	1518.88
151.276	30.1517		151.466	1572.23
151.284	31.3357		151.474	1681.35
151.292	33.8412		151.482	1834.25
151.3	36.9402		151.491	1952.7
151.309	37.3345		151.499	2045.06
151.317	34.5388		151.507	2075.77
151.325	33.9827		151.515	2012.51
151.333	36.2739		151.523	1919.64
151.341	34.0307		151.532	1840.67
151.35	29.7759		151.54	1819.89
151.358	29.8194		151.548	1860.13
151.366	31.8166		151.556	1942.01
151.374	32.4537		151.564	2043.31
151.382	33.1609		151.572	2168.11
151.391	35.4224		151.581	2273.62
151.399	38.3568		151.589	2321.34
151.407	40.46		151.597	2327.79
151.415	40.1534		151.605	2276.28
151.423	38.2598		151.613	2170.47
151.431	38.2956		151.622	2072.35
151.444	38.3305		151.634	2030.98
151.46	32.6436		151.65	2141.9
151.477	33.9287		151.667	2364.61
151.493	35.6419		151.683	2527.6
151.509	40.3935		151.699	2516.71
151.526	41.1863		151.716	2310.63
151.542	39.2234		151.732	2184.58
151.558	38.7001		151.749	2255.16
151.575	33.9204		151.765	2445.45
151.591	34.7807		151.781	2618.46
151.608	36.1806		151.798	2629.36
151.624	40.3013		151.814	2478.01
151.64	42.9035		151.831	2300.92
151.657	40.9568		151.847	2316.06
151.673	41.0982		151.863	2472.31
151.69	35.5497		151.88	2685.57
151.706	36.0694		151.896	2758.83
151.722	37.2812		151.912	2689.19
151.739	41.3294		151.929	2453.24
151.755	43.7864		151.945	2371.41
151.771	41.1404		151.962	2456.02
151.788	42.0371		151.978	2634.41
151.804	36.6126		151.994	2789.71
151.821	36.499		152.011	2797.58
151.837	37.054		152.027	2647.81
151.853	39.8954		152.044	2449.44
151.87	44.0133		152.06	2447.51
151.886	43.0531		152.076	2582.2
151.902	43.3303		152.093	2788.44
151.919	38.9315		152.109	2890.21
151.935	37.2692		152.125	2853.45
151.952	37.6806		152.142	2639.7
151.968	40.0506		152.158	2493.52
151.984	44.4521		152.175	2532.73
152.001	43.8351		152.191	2669.12
152.017	42.9665		152.207	2850.41
152.034	40.9237		152.224	2912.8
152.05	37.4928		152.24	2838.22
152.066	37.4559		152.257	2620
152.083	38.7993		152.273	2517.74
152.107	43.8181		152.297	2672.61
152.14	43.6208		152.33	2953.15
152.173	38.3445		152.363	2753.17
152.206	40.3896		152.396	2603.18
152.238	44.4828		152.429	2880.07
152.271	41.8693		152.461	2917.05
152.304	38.114		152.494	2623.57
152.337	41.892		152.527	2760.08
152.369	44.6139		152.56	3026.21
152.402	40.9868		152.592	2807.42
152.435	39.1789		152.625	2666.3
152.468	44.6308		152.658	2930.46
152.501	43.9431		152.691	2994.49
152.533	39.2572		152.723	2687.69
152.566	40.0653		152.756	2792.82
152.599	45.4573		152.789	3069.93
152.632	43.8971		152.822	2909.11
152.664	39.5463		152.855	2705
152.697	42.718		152.887	2942.47
152.73	45.5164		152.92	3062.77
152.763	42.3393		152.953	2771.17
152.795	39.6014		152.986	2787.3
152.828	44.0998		153.018	3083.99
152.861	45.6744		153.051	3024.32
152.894	41.2432		153.084	2743.59
152.926	40.6087		153.117	2902.32
152.959	46.2144		153.149	3124.8
152.992	44.839		153.182	2883.23
153.025	40.166		153.215	2771.87
153.058	41.7556		153.248	3045.82
153.09	46.5804		153.281	3140.27
153.123	44.5242		153.313	2818.04
153.156	40.7077		153.346	2865.29
153.189	44.4292		153.379	3117.93
153.221	46.5439		153.412	3041.86
153.254	43.0065		153.444	2774.91
153.287	40.9009		153.477	2969.67
153.32	45.8876		153.51	3188.9
153.352	46.9195		153.543	2954.36
153.385	42.287		153.575	2820.41
153.434	44.9495		153.625	3111.51
153.5	43.674		153.69	2867.1
153.565	45.6593		153.756	3145.81
153.631	43.8063		153.821	2897.61
153.697	46.9508		153.887	3099.24
153.762	43.1116		153.952	2954.91
153.828	47.7085		154.018	3064.94
153.893	43.4057		154.083	3025.15
153.959	47.7636		154.149	2992.13
154.024	43.5683		154.214	3094.87
154.09	47.688		154.28	2970.6
154.155	45.2218		154.345	3141.58
154.221	46.7835		154.411	2922.11
154.286	45.9553		154.477	3200.83
154.352	46.5423		154.542	2929.65
154.417	47.3514		154.608	3180.42
154.483	45.6129		154.673	2940.24
154.549	48.0525		154.739	3173.71
154.614	45.6037		154.804	2993.92
154.68	49.2795		154.87	3098.97
154.745	45.0453		154.935	3054.4
154.811	49.8767		155.001	3072.31
154.876	45.4721		155.066	3112.5
154.942	49.9035		155.132	3003.88
155.007	45.9184		155.197	3178.66
155.073	49.7984		155.263	2993.38
155.138	47.5372		155.328	3202.82
155.204	48.6705		155.394	2954.22
155.269	48.1128		155.46	3243.4
155.335	48.2715		155.525	2972.23
155.4	49.4032		155.591	3212.61
155.466	47.2805		155.656	2990.64
155.532	49.7709		155.722	3193.34
155.597	46.9966		155.787	3041.33
155.663	50.9335		155.853	3120.72
155.728	46.1597		155.918	3094.3
155.794	51.1674		155.984	3090.9
155.859	46.7211		156.049	3146.7
155.925	50.8733		156.115	3016.79
155.99	46.9994		156.18	3216.09
156.089	49.5677		156.279	3116.19
156.22	49.1074		156.41	3115.18
156.351	49.5743		156.541	3105.88
156.482	49.4457		156.672	3107.43
156.613	49.7699		156.803	3100.56
156.744	49.5657		156.934	3112.77
156.875	49.7887		157.065	3104.1
157.006	49.9942		157.196	3125.7
157.137	50.3384		157.327	3113.08
157.268	50.6992		157.458	3140.58
157.399	50.9428		157.589	3131.47
157.53	51.2301		157.721	3149.88
157.661	51.2599		157.852	3145
157.793	51.8573		157.983	3154.94
157.924	51.8467		158.114	3147.8
158.055	52.4999		158.245	3145.2
158.186	52.0792		158.376	3139.49
158.317	52.5471		158.507	3131.18
158.448	52.4361		158.638	3135.44
158.579	52.9133		158.769	3122.2
158.71	52.6973		158.9	3138.24
158.841	52.9438		159.031	3125.58
158.972	53.0293		159.162	3146.6
159.103	53.3523		159.293	3139.28
159.234	53.3165		159.424	3161.85
159.365	53.7338		159.556	3155.56
159.496	54.2193		159.687	3174.91
159.628	54.5707		159.818	3168.72
159.759	55.3479		159.949	3175.86
159.89	55.5302		160.08	3172.17
160.021	56.5999		160.211	3170.48
160.152	56.5588		160.342	3167.56
160.283	57.5786		160.473	3156.95
160.414	57.6769		160.604	3161.63
160.545	58.4751		160.735	3154.95
160.676	58.4898		160.866	3163.77
160.807	59.1958		160.997	3156.93
160.938	59.5135		161.128	3176.21
161.069	59.8897		161.26	3170.8
161.2	59.9011		161.391	3189.86
161.397	59.7268		161.587	3188.81
161.659	59.5173		161.849	3184.51
161.921	59.3695		162.111	3183.95
162.183	59.3433		162.374	3181.55
162.446	59.7435		162.636	3177.78
162.708	60.1819		162.898	3182.29
162.97	60.5686		163.16	3197.69
163.232	61.097		163.422	3216.82
163.494	62.3095		163.684	3231.16
163.756	63.4152		163.946	3230.27
164.018	64.5237		164.209	3222.48
164.281	65.7172		164.471	3212.6
164.543	66.771		164.733	3211.86
164.805	66.5982		164.995	3218.27
165.067	66.1541		165.257	3232.88
165.329	65.8223		165.519	3248.71
165.591	66.3032		165.781	3249.44
165.853	67.4535		166.044	3239.02
166.116	68.4218		166.306	3228.62
166.378	69.8341		166.568	3228.52
166.64	71.06		166.83	3239.61
166.902	72.1246		167.092	3253.05
167.164	72.6781		167.354	3268.45
167.426	72.9061		167.617	3270.39
167.688	73.2411		167.879	3257.4
167.951	73.1578		168.141	3247.93
168.213	72.9724		168.403	3243.83
168.475	72.5886		168.665	3243.81
168.737	72.2743		168.927	3246.73
168.999	72.3736		169.189	3263.6
169.261	72.613		169.452	3270.66
169.523	73.3577		169.714	3262.98
169.786	73.4553		169.976	3254.47
170.048	73.9721		170.238	3247.05
170.31	74.413		170.5	3250.1
170.572	74.9757		170.762	3251.25
170.834	75.133		171.024	3262.11
171.096	75.2511		171.287	3280.66
171.359	75.5309		171.549	3277.67
171.621	75.2294		171.811	3264.27
172.014	74.3013		172.204	3258.71
172.538	72.8432		172.728	3266.02
173.062	73.6		173.253	3292.07
173.587	74.9204		173.777	3274.95
174.111	74.3818		174.301	3270.5
174.635	73.9031		174.825	3285.51
175.16	74.8031		175.35	3309.81
175.684	75.5565		175.874	3290.03
176.208	75.5145		176.398	3291.46
176.732	75.8519		176.923	3313.15
177.257	75.7508		177.447	3308.45
177.781	75.6		177.971	3290.27
178.305	74.9215		178.495	3299.1
178.83	73.7071		179.02	3322.52
179.354	72.4069		179.544	3303.93
179.878	71.4246		180.068	3302.24
180.402	70.6391		180.593	3306.35
180.927	70.8193		181.117	3319.67
181.451	71.662		181.641	3289.1
181.975	71.773		182.165	3291.1
182.5	72.1661		182.69	3313.25
183.024	72.8602		183.214	3308.35
183.548	72.8376		183.738	3293.31
184.072	72.519		184.263	3301.87
184.597	72.6956		184.787	3327.33
185.121	72.6817		185.311	3301.63
185.645	72.3805		185.836	3309.87
186.17	72.4007		186.36	3318.61
186.694	73.2914		186.884	3337.95
187.218	73.2204		187.408	3311.27
187.742	72.7434		187.933	3324.64
188.267	73.1823		188.457	3343.6
188.791	73.5853		188.981	3334.17
189.315	72.8948		189.506	3321.44
189.84	72.2233		190.03	3337.55
190.364	71.6248		190.554	3364.84
190.888	71.3799		191.078	3339.32
191.413	71.4579		191.603	3341.14
191.937	71.4933		192.127	3361.92
192.461	71.7702		192.651	3376
193.248	72.0635		193.438	3354.71
194.296	71.1803		194.486	3382.85
195.345	71.4228		195.535	3377.48
196.393	71.446		196.583	3398.23
197.442	72.359		197.632	3391.65
198.49	72.6583		198.681	3392.01
199.539	73.1964		199.729	3387.78

## Sheet: Fig 2g
	20%				10%
Time (d)	Gel weight (g)				Gel weight (g)
0	0.1	0.1	0.1	0.1	0.1	0.1	0.1	0.1
1	0.223	0.156	0.16	0.162	0.158	0.129	0.199	0.121
3	0.189	0.174	0.114	0.164	0.137	0.15	0.136	0.128
5	0.117	0.157	0.115	0.159	0.107	0.102	0.107	0.094
7	0.088	0.106	0.084	0.094	0.118	0.088	0.096	0.095
10	0.074	0.105	0.117	0.075	0.072	0.065	0.06	0.051
15	0.062	0.052	0.065	0.041

## Sheet: Fig 2h
	20%				10%
Time (d)	KYNase release (%)				KYNase release (%)
0	0	0	0	0	0	0	0	0
1	11.2624	17.359	18.5961	11.7926	29.3756	16.2988	26.2831	19.6563
3	32.6448	20.3632	22.1303	20.1865	31.2311	46.6935	56.8546	37.5044
5	38.9181	33.7051	36.2674	32.0263	56.8546	51.4648	61.2724	58.3566
7	61.8025	50.1552	56.8035	47.6891	86.8075	84.0685	83.8034	75.1444
10	74.4178	77.8148	74.3655	76.6542	90.6808	94.105	91.5967	93.9496
15	89.8475	90.8275	85.3294	82.0477

## Sheet: Fig 2i
Trp
Time (d)	20%				10%				PBS				P (20% v.s. PBS)	P (10% v.s. PBS)
1	368.834	312.829	319.937	235.079	360.365	486.031	677.069	216.073	553.112	310.146	349.776		0.6629	0.9566
3	194.138	287.177	314.893	591.032	129.626	713.369	372.049	373.01	266.383	305.022	383.083		0.9771	0.842
5	362.781	556.396	472.877	181.742	324.923	225.067	271.918	387.69	422.621	588.192	208.161		0.9925	0.6292
7	189.311	184.457	105.562	371.299	230.611	141.222	185.343	515.543	211.872	364.006	237.288		0.832	0.9995
10	188.964	239.67	157.946	384.382	182.256	160.335	442.349	91.4651	200.438	196.976	147.785		0.7677	0.9036
15	221.358	688.38	304.271	178.646					163.727	104.963	177.061		0.1845
KYN
Time (d)	20%				10%				PBS				P (20% v.s. PBS)	P (10% v.s. PBS)
1	8.83464	9.15825	7.77998	6.20595	7.32684	8.22195	11.778	5.47807	29.8628	16.5455	17.7101		0.0069	0.0075
3	0	0	0	0	0	0	0	0	10.0463	12.1884	20.0311		0.0003	0.0003
5	0	0	0	0	0	0	0	0	24.3275	29.343	15.5001		<0.0001	<0.0001
7	0	0	0	0	14.0869	8.5289	12.3086	30.7058	16.9224	32.0998	19.162		0.0086	0.5192
10	0	0	0	0	11.6523	8.95365	23.1027	5.55052	15.9021	14.7837	10.1736		0.0162	0.9358
15	16.0703	33.8853	13.6988	12.4841					10.9067	6.65789	11.4453		0.1573
AA
Time (d)	20%				10%				PBS				P (20% v.s. PBS)	P (10% v.s. PBS)
1	7.05623	6.72913	6.15532	4.91018	4.23446	4.92133	7.84705	2.96413	0	0	0		0.001	0.0039
3	11.4838	17.5379	21.2675	14.0818	3.31987	17.5742	10.1584	10.4636	0	0	0		0.0035	0.0361
5	24.3142	15.0593	15.0334	12.2769	8.46883	5.21444	7.29068	9.6551	0	0	0		0.0006	0.045
7	13.2446	12.3908	7.2441	20.514	0	0	0	0	0	0	0		0.002	>0.9999
10	10.5465	13.2979	8.64623	19.5991	0	0	0	0	0	0	0		0.001	>0.9999
15	0	0	0	0					0	0	0
