# Supplementary material for: An in situ hydrogel-mediated chemo-immunometabolic cancer therapy
Source: Nat Commun. 2022 Jul 2;13:3821. doi: 10.1038/s41467-022-31579-8 (PMC9250515; doi:10.1038/s41467-022-31579-8)
Supplement: Supplementary file 4 — Source Data [file 41467_2022_31579_MOESM4_ESM.zip › Source data Fig3 06-13-22.xlsx]

## Sheet: Fig 3b
	PBS			Free combo x 3			Combo gel			Empty gel			Free combo			KYNase gel			Dox gel
Time (d)	Mean	SD	N	Mean	SD	N	Mean	SD	N	Mean	SD	N	Mean	SD	N	Mean	SD	N	Mean	SD	N
0	0	0	5	0	0	7	0	0	7	0	0	7	0	0	7	0	0	7	0	0	7
10	107.072	39.41	5	102.229	30.1965	7	97.4557	24.5097	7	102.82	23.3222	7	107.523	35.7435	7	113.814	40.1659	7	112.353	42.8879	7
13	164.966	41.39	5	128.874	76.2225	7	58.9078	22.6009	7	150.055	52.4756	7	139.061	56.4395	7	107.548	36.6628	7	149.07	102.415	7
16	232.67	44.28	5	158.554	64.7609	7	79.8932	31.6786	7	255.358	152.039	7	173.539	68.3404	7	137.986	39.0553	7	187.684	87.5754	7
19	308.069	104.272	5	257.387	165.003	7	116.833	38.7426	7	365.626	143.923	7	262.192	69.2063	7	200.147	61.5797	7	293.19	98.0707	7
22	490.998	99.7814	5	351.014	186.122	7	161.514	64.4726	7	527.76	211.248	7	370.584	87.9811	7	310.214	108.806	7	425.603	124.969	7
25	717.408	199.729	5	442.304	229.371	7	243.799	88.0082	7	571.589	263.437	7	558.948	212.367	7	425.505	221.732	7	597.651	190.633	7

## Sheet: Fig 3c
Time (d)	PBS	Free combo	Combo gel	Empty gel	Free combo x 3	KYNase gel	Dox gel
25	1	1		1	1	1	1
25	1			1
25	1			1
25				1
25
25
25
26	1		1				1
27	1	1		1			1
28					1	1	1
28		1		1	1	1	1
28		1		1	1		1
28		1			1		1
28		1
28
31					1	1
31		1				1
31						1
34			1		1	1
34			1
34			1
40			1
45			1
45			1

## Sheet: Fig 3e
CD8
PBS					Empty gel					Dox gel					KYNase gel					Free combo					Combo gel
8.91	6.37	4.73			8.72	5.33	9.18			8.54	7.96	8.2	11		13.9	10.4	16.4	14.1		16.4	14.4	13.8	12.7		27	21.9	12.5	21	17.4
CD4
PBS					Empty gel					Dox gel					KYNase gel					Free combo					Combo gel
0.304	0.0819	0.0429			0.08148	0.1272	0.3624			0.18	0.06708	0.264	0.2592		0.399	0.27	0.3525	0.2145		0.237	0.243	0.246	0.201		0.768	0.5484	0.87	1.17	0.672

## Sheet: Fig 3f
IFNg+
PBS					Empty gel					Dox gel					KYNase gel					Free combo					Combo gel
5.81	5.09	5.37			8.48	12.8	6.32			4.25	5.72	7.41	6.89		29.92	26.1	17.7	18.5		15.2	24.3	16.4	15.3		46.46	21.6	25.5	22.9	27.8
TNFa+
PBS					Empty gel					Dox gel					KYNase gel					Free combo					Combo gel
32.73	30.21	47.86			21.41	36.26	39.41			46.78	39.53	31.37	29.48		49.1	60.25	48.76	44.89		34.3	49.97	51.02	43.62		58.9	59.47	66.11	55.46	54.12
IFNg+TNFa+
PBS					Empty gel					Dox gel					KYNase gel					Free combo					Combo gel
4.63	2.39	4.03			4.91	9.46	3.44			3.48	3.25	4.26	3.79		22.7	19.78	12.54	11.68		11.4	15.68	9.87	10.65		39.1	17.54	21.32	14.65	20.87
IL2+
PBS					Empty gel					Dox gel					KYNase gel					Free combo					Combo gel
0.84	0.11	0.07			0.77	0.16	0.35			2.94	0.37	0.95	0.68		5.16	1.95	1.13	1.06		3.1	0.46	0.66	0.31		13.2	2.6	12.39	9.2	3.6

## Sheet: Fig 3g
PBS					Empty gel					Dox gel					KYNase gel					Free combo					Combo gel
1.84	0.71	0.306			4.07	0.391	1.86			6.91	3.26	2.05	2.53		20.52	26.32	22.45	23.7		22.96	21.43	17.66	26.07		28.2	30.2	30.67	19.2	27.08

## Sheet: Fig 3h
PBS					Empty gel					Dox gel					KYNase gel					Free combo					Combo gel
8.92	9.6	16.3			8.09	12.27	16.2			11.1	16.8	12.9	15.8		41	55.3	66.4	57.8		30.6	56.2	53.6	54.4		51.9	58.1	64.2	59.9	71.5

## Sheet: Fig 3i
PBS					Empty gel					Dox gel					KYNase gel					Free combo					Combo gel
7.09	8.46	4.98			11.5	5.11	8.92			19.8	16.9	17.8	18.2		10.1	12.3	9.13	11.7		27.8	17.1	26.3	16.5		19.5	21.7	18.2	16.3	25.3

## Sheet: Fig 3j
PBS					Empty gel					Dox gel					KYNase gel					Free combo					Combo gel
21.5	15.1	17.7			22.9	16	18			23.6	17.4	19.2	22.3		25.1	24.6	46.5	51.9		36.4	38.8	32.5	34.9		46	40.4	36.8	44.3	43.9

## Sheet: Fig 3k
PD-L1+
PBS					Empty gel					Dox gel					KYNase gel					Free combo					Combo gel
10.5	11	12			15.1	8.9	6.3			16	17.2	10.4	9.8		23.9	26	18.2	19.4		20.6	22.7	19.9	14.3		29.3	27.3	27.5	25.5	21.9
Calreticulin+
PBS					Empty gel					Dox gel					KYNase gel					Free combo					Combo gel
0.37	0.85	0.4			0.75	1.28	0.35			7.1	8.32	7.75	6.94		0.25	0.29	1.95	1.39		6.32	7.21	4.68	3.89		7.22	8.05	8.26	8.47	7.56
