# Supplementary material for: An in situ hydrogel-mediated chemo-immunometabolic cancer therapy
Source: Nat Commun. 2022 Jul 2;13:3821. doi: 10.1038/s41467-022-31579-8 (PMC9250515; doi:10.1038/s41467-022-31579-8)
Supplement: Supplementary file 4 — Source Data [file 41467_2022_31579_MOESM4_ESM.zip › Source data Fig4 06-13-22.xlsx]

## Sheet: Fig 4b
PBS					Empty gel					Dox gel					KYNase gel					Free combo					Combo gel
0.045	0.032	0.031			0.035	0.042	0.097			0.13	0.16	0.16	0.043		1.87	2.44	0.82	0.95		0.64	0.51	0.89	1.02		7.2	4.41	6.1	3.51	5.42

## Sheet: Fig 4c
PBS					Empty gel					Dox gel					KYNase gel					Free combo					Combo gel
8.75	8.6	12.4			11.9	11.1	12.6			11.3	9.5	10.2	8.7		15	17.1	16.7	14.7		16.7	18.2	18.6	15.9		20.7	22	23.1	21.4	22.2

## Sheet: Fig 4d
IFNg
PBS					Empty gel					Dox gel					KYNase gel					Free combo					Combo gel
18.8849	21.5979	15.625			23.7983	21.0519	17.8122			31.6839	26.5832	24.9078	17.8122		34.5623	29.9718	31.112	23.7983		29.4037	25.4648	36.8861	22.6949		46.3535	42.7726	33.4073	41.5869	38.6409
TNFa
PBS					Empty gel					Dox gel					KYNase gel					Free combo					Combo gel
12.7871	10.1192	14.9698			7.8125	12.383	13.9186			23.1084	19.8385	20.6539	15.2935		15.7791	28.0632	26.984	23.5189		27.7307	17.2376	23.0264	25.2475		27.6477	44.1028	37.3418	18.2116	28.5624
