# Supplementary material for: An in situ hydrogel-mediated chemo-immunometabolic cancer therapy
Source: Nat Commun. 2022 Jul 2;13:3821. doi: 10.1038/s41467-022-31579-8 (PMC9250515; doi:10.1038/s41467-022-31579-8)
Supplement: Supplementary file 4 — Source Data [file 41467_2022_31579_MOESM4_ESM.zip › Source data Fig5 06-13-22.xlsx]

## Sheet: Fig 5b
	PBS			Free combo x 3			Combo gel
Time (d)	Mean	SD	N	Mean	SD	N	Mean	SD	N
0	0	0	5	0	0	5	0	0	5
10	110.146	58.6066	5	115.014	54.3874	5	119.06	40.5139	5
13	161.76	156.696	5	114.05	64.344	5	53.235	28.8846	5
16	256.274	196.169	5	141.826	68.3537	5	55.8563	29.0159	5
19	296.392	228.823	5	204.256	79.9745	5	94.1663	32.252	5
22	514.04	234.605	5	322.59	121.519	5	161.18	98.5942	5
25	697.409	186.1	5	459.98	192.131	5	261.331	124.707	5

## Sheet: Fig 5c
	PBS			Free combo x 3			Combo gel
Time (d)	Mean	SD	N	Mean	SD	N	Mean	SD	N
0	0	0	5	0	0	5	0	0	5
10	73.6271	32.66	5	64.7026	29.12	5	67.7034	23.3	5
13	104.73	57.31	5	66.0675	35.13	5	47.9192	21.26	5
16	150.3	79.267	5	102.87	32.595	5	74.558	28.089	5
19	237.747	125.105	5	150.964	63.3003	5	93.6155	27.914	5
22	378.401	238.225	5	241.67	93.1223	5	151.102	95.7196	5
25	535.772	226.1	5	383.081	130.8	5	209.995	107.48	5

## Sheet: Fig 5d
	PBS				Free combo				Combo gel
Primary tumor	0.61	0.53	0.41		1.72	1.66	1.67	1.35	3.13	1.97	2.1	2.19
Secondary tumor	0.65	0.23	0.35		1.06	0.98	1.62	1.28	1.66	1.41	2.09	1.17

## Sheet: Fig 5e
	PBS				Free combo				Combo gel
Primary tumor	0.094	0.097	0.12		0.21	0.16	0.56	0.27	0.53	1.64	1.44	1.63
Secondary tumor	0.09	0.14	0.019		0.1	0.16	0.3	0.17	0.28	0.19	0.32	0.39

## Sheet: Fig 5f
	PBS				Free combo				Combo gel
Primary tumor	14.2	13.23	14.4		27.53	26.67	22.46	25.41	25.17	24.11	28.62	30.4
Secondary tumor	10	8.62	8.3		15.77	10.7	15.33	16.17	14.14	15.29	13.71	19.62

## Sheet: Fig 5h
	PBS			Free combo x 3			Combo gel
Time (d)	Mean	SD	N	Mean	SD	N	Mean	SD	N
0	0	0	5	0	0	5	0	0	5
15	106.854	87.263	5	161.036	77.943	5	127.714	98.467	5
15	9.63004	5.6168	5	16.5444	3.2464	5	14.4	2.6623	5
25	109.864	27.5557	5	64.2199	22.434	5	12.641	15.1182	5
28	184.97	45.33	5	123.93	45.89	5	33.647	35.27	5
31	335.107	194.1	5	211.898	70.39	5	52.2018	64.86	5
34	711.991	383.129	5	419.197	70.0217	5	133.21	134.687	5

## Sheet: Fig 5i
Time (d)	PBS	Free combo x 3	Combo gel
34	1
34	1
37	1	1
37	1
40	1	1	1
40		1
40		1
45		1	1
47			1
70			0
70			0
