# Supplementary material for: An in situ hydrogel-mediated chemo-immunometabolic cancer therapy
Source: Nat Commun. 2022 Jul 2;13:3821. doi: 10.1038/s41467-022-31579-8 (PMC9250515; doi:10.1038/s41467-022-31579-8)
Supplement: Supplementary file 4 — Source Data [file 41467_2022_31579_MOESM4_ESM.zip › Source data Fig6 06-13-22.xlsx]

## Sheet: Fig 6b
	PBS			Free combo x 3			Combo gel
Time (d)	Mean	SD	N	Mean	SD	N	Mean	SD	N
0	0	0	5	0	0	5	0	0	6
7	86.1421	42.679	5	80.645	26.217	5	83.2297	27.353	6
10	170.172	90.682	5	165.962	110.49	5	78.7006	76.599	6
13	354.988	246.911	5	308.622	243.808	5	96.2749	104.97	6
16	664.806	410.671	5	431.708	348.383	5	119.908	152.42	6

## Sheet: Fig 6c
Time (d)	PBS	Free combo x 3	Combo gel
16	1
19	1
19	1	1
22	1	1
22	1
25		1	1
25		1	1
28		1	1
34			1
37			1
75			0

## Sheet: Fig 6d
CD8+
PBS					Free combo					Combo gel
0.99	0.53	0.82			1.37	2.51	1.75	1.62		3.49	3.43	2.81	3.35	2.4
CD4+
PBS					Free combo					Combo gel
0.64	0.75	0.44			1.27	1.07	1.18	0.97		1.14	1.82	1.17	1.88	2.87

## Sheet: Fig 6e
IFNg+CD8+
PBS					Free combo					Combo gel
40	51.6	50.7			56.7	68.6	66.7	59.3		79.8	63.8	69.7	79.6	82.6
TNFa+CD8+
PBS					Free combo					Combo gel
16.3	8.48	17.2			18.3	19.3	25.4	24.9		21.1	29.8	37.7	32.2	30
IFNg+TNFa+CD8+
PBS					Free combo					Combo gel
12.8	7.27	13.1			13.1	17.1	23.9	22.7		27.6	31.9	24.5	17.6	25
IL2+CD8+
PBS					Free combo					Combo gel
0.51	0.61	0.52			2.79	1.15	1.3	1.98		3.54	5.26	5.78	8.7	5
IFNg+CD4+
PBS					Free combo					Combo gel
2.47	3.12	4.74			6.32	9.23	5.23	7.05		5.61	6.57	12	9.29	14.3

## Sheet: Fig 6f
PBS					Free combo					Combo gel
9.43	12.8	10.7			19.3	16.5	23.7	21.1		33.3	26.4	31.1	19	25.3

## Sheet: Fig 6g
PBS					Free combo					Combo gel
16.7	19.4	18.2			26.6	27.3	21.2	23.9		27.5	32.4	34.2	29.7	28.5

## Sheet: Fig 6h
PBS					Free combo					Combo gel
1.23	0.87	0.95			1.59	4.56	5.72	4.37		9.87	11.2	14.4	10.5	15.6

## Sheet: Fig 6i
PBS					Free combo					Combo gel
11.4	5.68	7.83			25	12.5	18.3	21.2		33.5	24.2	16	29.6	28.8
