# Supplementary material for: An in situ hydrogel-mediated chemo-immunometabolic cancer therapy
Source: Nat Commun. 2022 Jul 2;13:3821. doi: 10.1038/s41467-022-31579-8 (PMC9250515; doi:10.1038/s41467-022-31579-8)
Supplement: Supplementary file 4 — Source Data [file 41467_2022_31579_MOESM4_ESM.zip › Source data FigS3 06-13-22.xlsx]

## Sheet: Fig S3b
Free KYNase			10% gel			20% gel
990	1020	930	1290	1380	1260	1680	1800	1620
