# Supplementary material for: An in situ hydrogel-mediated chemo-immunometabolic cancer therapy
Source: Nat Commun. 2022 Jul 2;13:3821. doi: 10.1038/s41467-022-31579-8 (PMC9250515; doi:10.1038/s41467-022-31579-8)
Supplement: Supplementary file 4 — Source Data [file 41467_2022_31579_MOESM4_ESM.zip › Source data FigS4 06-13-22.xlsx]

## Sheet: Fig S4a
	PBS			Free KYNase			20% gel			10% gel			Free KYNase x 3
Time (d)	Mean	SD	N	Mean	SD	N	Mean	SD	N	Mean	SD	N	Mean	SD	N
0	0	0	5	0	0	6	0	0	7	0	0	7	0	0	6
6	59.3373	26.4801	5	54.5946	21.5224	6	44.5087	20.0059	7	54.0311	19.3244	7	54.5493	21.9278	6
9	132.161	71.0699	5	181.781	157.654	6	36.5356	11.7728	7	35.3294	19.669	7	111.166	12.3009	6
12	198.644	120.675	5	200.449	135.169	6	64.3808	10.2552	7	80.8218	33.8962	7	163.608	44.4269	6
15	279.462	109.925	5	271.068	208.316	6	113.505	50.3494	7	173.888	86.7275	7	249.167	58.4201	6
18	349.001	192.501	5	380.978	252.15	6	131.119	47.2915	7	341.944	224.727	7	343.475	79.6498	6
21	596.098	347.585	5	683.286	610.041	6	176.526	97.1997	7	682.413	386.927	7	561.294	275.908	6

## Sheet: Fig S4b
Time (d)	PBS	Free KYNase	20% gel	10% gel	Free KYNase x 3
21		1
21	1	1		1	1
22				1
24	1	1		1	1
24	1
24	1
26		1		1
26		1		1
26				1
26				1
27	1				1
29		1	1
30					1
30					1
30					1
36			1
36			1
37			1
37			1
37			1
38			1
