# Supplementary material for: An in situ hydrogel-mediated chemo-immunometabolic cancer therapy
Source: Nat Commun. 2022 Jul 2;13:3821. doi: 10.1038/s41467-022-31579-8 (PMC9250515; doi:10.1038/s41467-022-31579-8)
Supplement: Supplementary file 4 — Source Data [file 41467_2022_31579_MOESM4_ESM.zip › Source data FigS6 06-13-22.xlsx]

## Sheet: Fig S6a
	PBS			Free KYNase			20% gel			10% gel			Free KYNase x 3
Time (d)	Mean	SD	N	Mean	SD	N	Mean	SD	N	Mean	SD	N	Mean	SD	N
6	20.132	0.803816	5	20.0183	1.45204	6	19.91	0.623351	7	19.9243	0.728603	7	20.3417	0.69692	6
9	21.356	0.450755	5	20.665	1.41301	6	20.81	1.09374	7	20.3843	0.773776	7	21.3683	0.7415	6
12	20.8	0.530707	5	20.35	1.35893	6	20.6571	0.989338	7	20.2643	0.744555	7	21.053	0.7742	6
15	20.602	0.52775	5	20.175	1.46924	6	20.7829	0.681022	7	20.21	0.62788	7	21.5533	1.10375	6
18	21.202	0.544123	5	20.6033	1.57306	6	20.9971	0.543284	7	20.7886	0.71625	7	21.185	1.14057	6
21	21.504	0.531536	5	21.0217	1.42422	6	21.2357	0.726679	7	20.7557	0.848997	7	21.41	1.02935	6
