# Supplementary material for: An in situ hydrogel-mediated chemo-immunometabolic cancer therapy
Source: Nat Commun. 2022 Jul 2;13:3821. doi: 10.1038/s41467-022-31579-8 (PMC9250515; doi:10.1038/s41467-022-31579-8)
Supplement: Supplementary file 4 — Source Data [file 41467_2022_31579_MOESM4_ESM.zip › Source data FigS7 06-13-22.xlsx]

## Sheet: Fig S7
	PBS			Deactivated KYNase gel			KYNase gel
Time (d)	Mean	SD	N	Mean	SD	N	Mean	SD	N
0	0	0	5	0	0	6	0	0	6
6	50.8378	25.4329	5	50.8821	8.94854	6	50.169	14.2795	6
9	76.1216	21.5096	5	64.5229	17.9603	6	24.952	8.15706	6
12	147.424	41.8176	5	128.865	26.3665	6	35.2072	3.38201	6
15	241.915	50.0323	5	242.825	123.999	6	56.0548	18.9007	6
21	662.498	122.477	5	783.305	240.437	6	157.154	59.1554	6
