# Supplementary material for: An in situ hydrogel-mediated chemo-immunometabolic cancer therapy
Source: Nat Commun. 2022 Jul 2;13:3821. doi: 10.1038/s41467-022-31579-8 (PMC9250515; doi:10.1038/s41467-022-31579-8)
Supplement: Supplementary file 4 — Source Data [file 41467_2022_31579_MOESM4_ESM.zip › Source data FigS8 06-13-22.xlsx]

## Sheet: Fig S8
Time (h)	% Release
0	0	0	0	0
1	-2.60296	25.9184	30.3008	-11.3756
6	56.0682	58.4415	35.8627	68.5093
12	83.9804	91.7669	82.706	91.4527
24	88.1804	90.1712	91.6102	89.1856
72	98.5644	96.9147	95.4579	96.7874
120	98.3992	98.8299	99.1647	99.2915
