# Supplementary material for: An in situ hydrogel-mediated chemo-immunometabolic cancer therapy
Source: Nat Commun. 2022 Jul 2;13:3821. doi: 10.1038/s41467-022-31579-8 (PMC9250515; doi:10.1038/s41467-022-31579-8)
Supplement: Supplementary file 4 — Source Data [file 41467_2022_31579_MOESM4_ESM.zip › Source data FigS10 06-13-22.xlsx]

## Sheet: Fig S10a
	PBS			Free combo			Combo gel			Empty gel			Free combo x 3			KYNase gel			Dox gel
Time (d)	Mean	SD	N	Mean	SD	N	Mean	SD	N	Mean	SD	N	Mean	SD	N	Mean	SD	N	Mean	SD	N
10	18.242	1.3311	5	19.5129	1.00821	7	19.2957	1.00682	7	19.9471	0.826372	7	19.6157	1.41433	7	19.9343	2.11987	7	19.7529	1.95859	7
13	18.65	1.41221	5	19.67	1.15123	7	19.6271	1.42926	7	19.4971	1.24934	7	19.4643	1.83111	7	20.8671	1.32701	7	20.5629	1.8638	7
16	18.508	1.29914	5	20.0943	1.12728	7	19.61	1.25382	7	19.5943	1.27916	7	18.8	1.45382	7	20.2257	1.54759	7	19.8557	1.63024	7
19	18.734	1.52865	5	20.1343	1.11933	7	19.6671	1.15959	7	19.3671	0.755463	7	19.0557	1.24365	7	20.0271	1.45551	7	19.8786	1.51472	7
22	18.862	1.537	5	20.0371	0.972877	7	19.4543	1.29113	7	19.8271	1.22203	7	19.0667	1.16518	7	20.0214	1.65674	7	19.5429	1.70894	7
25	18.606	1.45154	5	19.8514	1.01935	7	19.17	1.17536	7	19.7829	1.16025	7	19.26	1.47029	7	20.1257	1.42958	7	19.7029	1.63135	7
