# Supplementary material for: An in situ hydrogel-mediated chemo-immunometabolic cancer therapy
Source: Nat Commun. 2022 Jul 2;13:3821. doi: 10.1038/s41467-022-31579-8 (PMC9250515; doi:10.1038/s41467-022-31579-8)
Supplement: Supplementary file 4 — Source Data [file 41467_2022_31579_MOESM4_ESM.zip › Source data FigS12 06-13-22.xlsx]

## Sheet: Fig S12c
PBS					Empty gel					Dox gel					KYNase gel					Free combo					Combo gel
11.2	9.59	9.14			5.12	7.56	9.87			7.88	6.67	9.05	8.32		9.43	6.89	8.88	6.52		7.71	9.1	6.94	11.9		5.46	7.45	8.61	8.57	9.71

## Sheet: Fig S12d
PBS					Empty gel					Dox gel					KYNase gel					Free combo					Combo gel
59.8	52.6	67.7			89.4	75.2	72			76.3	68	52.1	58.4		75.1	85	84.2	88		32.6	59	43.9	60.6		57.6	60.9	70.9	65.6	53.3
