# Supplementary material for: An in situ hydrogel-mediated chemo-immunometabolic cancer therapy
Source: Nat Commun. 2022 Jul 2;13:3821. doi: 10.1038/s41467-022-31579-8 (PMC9250515; doi:10.1038/s41467-022-31579-8)
Supplement: Supplementary file 4 — Source Data [file 41467_2022_31579_MOESM4_ESM.zip › Source data FigS15 06-13-22.xlsx]

## Sheet: Fig S15a
	PBS				Free combo				Combo gel
Primary tumor	16.4	28.9	17.4		16.1	18.5	12.5	10.41	19.33	15.74	12.9	18.33
Secondary tumor	25	16.9	24.4		15.1	16.7	13.3	22.5	16.9	14.4	18	21.5

## Sheet: Fig S15b
PBS				Free combo				Combo gel
5.03	2.48	2.94		6.77	5.67	6.01	6.69	11.7	6.61	8.86	10.1

## Sheet: Fig S15c
PBS				Free combo				Combo gel
19	15.9	16		19.3	19	21.4	20.7	19.5	23.8	23	22.9
