# Supplementary material for: An in situ hydrogel-mediated chemo-immunometabolic cancer therapy
Source: Nat Commun. 2022 Jul 2;13:3821. doi: 10.1038/s41467-022-31579-8 (PMC9250515; doi:10.1038/s41467-022-31579-8)
Supplement: Supplementary file 4 — Source Data [file 41467_2022_31579_MOESM4_ESM.zip › Source data FigS16 06-13-22.xlsx]

## Sheet: Fig S16
	PBS			Free combo x 3			Combo gel
Time (d)	Mean	SD	N	Mean	SD	N	Mean	SD	N
7	20.908	5.62094	5	22.212	2.33497	5	23.983	3.49424	6
10	20.702	5.90701	5	22.068	2.24312	5	24.07	4.04468	6
13	20.544	7.24449	5	22.636	2.10349	5	24.375	4.37731	6
16	22.1725	8.90613	5	22.9175	2.63182	5	23.744	9.39991	6
