# Supplementary material for: An in situ hydrogel-mediated chemo-immunometabolic cancer therapy
Source: Nat Commun. 2022 Jul 2;13:3821. doi: 10.1038/s41467-022-31579-8 (PMC9250515; doi:10.1038/s41467-022-31579-8)
Supplement: Supplementary file 4 — Source Data [file 41467_2022_31579_MOESM4_ESM.zip › Source data FigS17 06-13-22.xlsx]

## Sheet: Fig S17a
PBS					Free combo					Combo gel
14.38	21.5	18.1			11.8	15.8	14.08	16.75		10.7	19.86	13.62	18.18	16.68

## Sheet: Fig S17b
PBS					Free combo					Combo gel
14.2	17.1	15.1			13.9	13.3	12.9	16.4		17.5	15.2	19.4	13.7	16.8

## Sheet: Fig S17c
PBS					Free combo					Combo gel
17.9	12.9	12.8			21.8	14.6	14.1	15		13.5	10.6	21.2	17.4	14.2

## Sheet: Fig S17d
PBS					Free combo					Combo gel
0.23	0.14	0.26			0.67	0.82	0.25	0.49		0.73	0.27	1.09	0.24	0.98
